# Supplementary material for: Prevalence and clonal diversity of carbapenem-resistant Klebsiella pneumoniae causing neonatal infections: A systematic review of 128 articles across 30 countries
Source: PLoS Med. 2023 Jun 20;20(6):e1004233. doi: 10.1371/journal.pmed.1004233 (PMC10281588; doi:10.1371/journal.pmed.1004233)
Supplement: S1 Dataset — (XLSX) [file pmed.1004233.s013.xlsx]

## Sheet: Sheet1
NAME	Authors	Journal	PubmedID/doi	Year of publication	Study design	Prospective/retrospective/both	Country or Region	Study start date	Study end date	Ward/department	no. of beds	no. of neonates	no. of CRKP infection neonates	CRKP infection prevalence	no. of neonates who received CRKP screening	no. of neonates who were found CRKP-positive during screening	CRKP colonisation rate	Mortality of neonates(died/infected)	Sample type(no.)	Infection type(no.)	no. of CRKP isolates	no. of KP	CRKP proportion	Species(1pneumoniae/2quasipneumoniae/3variicola/4quasivariicola/5africana)	Specie identification method(A_not mentioned/B_biochemical reaction/C_MALDI-TOF MS/D_16SrRNA/E_mNGS/F_WGS)	Data avaliability	Sequence type(no.)	AMR(no.)	ESBL	Plasmid
A Case of Sepsis Due to Carbapenem-Resistant Klebsiella pneumoniae in an Extremely Low-Birth Weight Infant Treated with Trimethoprim-Sulfamethoxazole	Weng,Bowen; Zhang,Xiaoyue; Hong,Wenchao; Yan,Chongbing; Gong,Xiaohui; Cai,Cheng	INFECTION AND DRUG RESISTANCE	34188498	2021	case report/series	Retrospective	China	2020-05-01	2020-08-01	NICU	na	na	1	na	na	na	na	0	Blood(1),tracheal intubation(1),Sputum(1)	BSI+Respiratary(1)	3	na	na	Klebsiella pneumoniae(3)	A	na	na	na	na	na
A cluster of KPC-2 and VIM-2-producing Klebsiella pneumoniae ST833 isolates from the pediatric service of a Venezuelan Hospital	Falco,Aura; Ramos,Yusibeska; Franco,Esther; Guzman,Alegria; Takiff,Howard	BMC INFECTIOUS DISEASES	27770796	2016	case report/series	Retrospective	Venezuela	2014-04-01	2014-07-01	Pediatrics Department	116	na	14	na	na	na	na	na	Blood(11),Catheter(1),secretion(2)	BSI(12),Respiratary(1),nd(1)	14	na	na	Klebsiella pneumoniae(14)	A	na	ST833(14)	KPC-2+VIM-2(14)	nd	nd
A Five-Year Experience of Carbapenem Resistance in Enterobacteriaceae Causing Neonatal Septicaemia: Predominance of NDM-1	Datta,Saswati; Roy,Subhasree; Chatterjee,Somdatta; Saha,Anindya; Sen,Barsha; Pal,Titir; Som,Tapas; Basu,Sulagna	PLOS ONE	25406074	2014	cross-section	Retrospective	India	2007	2011	na	20	na	9	na	na	na	na	na	Blood(9)	BSI(9)	9	68	0.132353	Klebsiella pneumoniae(9)	B	na	na	NDM-nd(6),nf(3)	The most common b-lactamase was CTX-M group 1, present in 82% of the isolates (n = 86), followed by TEM in 70% (n = 74) and SHV in 45% of the isolates (n = 47).	na
A Five-year Surveillance of Carbapenemase-producing Klebsiella pneumoniae in a Pediatric Hospital in China Reveals Increased Predominance of NDM-1	Dong Fang; Lu Jie; Wang Yan; Shi Jin; Zhen Jing Hui; Chu Ping; Zhen Yang; Han Shu Jing; Guo Yong Li; Song Wen Qi	BIOMEDICAL AND ENVIRONMENTAL SCIENCES	28807096	2017	cross-section	Retrospective	China	2010-01-01	2014-12-01	NICU	970	na	18	na	na	na	na	na	nasopharyngeal secretions(nd),tracheal aspirations(nd),Blood(nd),pus secretions(nd),mid-stream catheterized urine(nd),pleural effusions(nd),catheter(nd),ascites(nd)	na	18	na	na	Klebsiella pneumoniae(18)	B	na	na	KPC-2(nd),NDM-1(nd),IMP-8(nd),IMP-4(nd)	determined all form Enterobacteriaceae but not KP	na
A multisectoral investigation of a neonatal unit outbreak of Klebsiella pneumoniae bacteraemia at a regional hospital in Gauteng Province,South Africa	Essel,V; Tshabalala,K.; Ntshoe,G.; Mphaphuli,E.; Ntshoe,G.; Shonhiwa,A. M.; McCarthy,K.; Ismail,H.; Strasheim,W.; Lowe,M.; Perovic,O.; Hlonipho,M.; Govender,N. P.	SAMJ SOUTH AFRICAN MEDICAL JOURNAL	32880307	2020	cross-section	Retrospective	South Africa	2017-01-01	2018-08-01	neonatal	61	3836	12	0.00312826	na	na	na	na	Blood(12)	BSI(12)	12	93	0.129032	Klebsiella pneumoniae(12)	C	na	na	OXA-48(11),NDM-nd+OXA-48(1)	nd	na
A Novel IncA/C1 Group Conjugative Plasmid,Encoding VIM-1 Metallo-Beta-Lactamase,Mediates the Acquisition of Carbapenem Resistance in ST104 Klebsiella pneumoniae Isolates from Neonates in the Intensive Care Unit of V. Monaldi Hospital in Naples	Esposito,Eliana P.; Gaiarsa,Stefano; Del Franco,Mariateresa; Crivaro,Valeria; Bernardo,Mariano; Cuccurullo,Susanna; Pennino,Francesca; Triassi,Maria; Marone,Piero; Sassera,Davide; Zarrilli,Raffaele	FRONTIERS IN MICROBIOLOGY	29163422	2017	cross-section	Retrospective	Italy	2015-10-01	2016-03-01	NICU	16	na	na	na	na	20	na	na	Rectal swab(20)	na	20	na	na	Klebsiella pneumoniae(20)	B	na	ST104(20)	VIM-1(20)	all, SHV-12(20)	IncA/C1, Conjugative, contained VIM-1 & SHV-12
A retrospective analysis of pathogen profile,antimicrobial resistance and mortality in neonatal hospital-acquired BSI from 2009-2018 at Tygerberg Hospital,South Africa	Reddy,Kessendri; Bekker,Adrie; Whitelaw,Andrew C.; Esterhuizen,Tonya M.; Dramowski,Angela	PLOS ONE	33444334	2021	cross-section	Retrospective	South Africa	2009-01-01	2013-12-31	neonatal	124	28284	4	0.000141423	na	na	na	na	Blood(4)	BSI(4)	4	na	na	Klebsiella pneumoniae(4)	B	na	na	NDM-1(4)	nd	na
A review of -multidrug-resistant Enterobacteriaceae in a neonatal unit in Johannesburg,South Africa	Ballot,Daynia E.; Bandini,Rosella; Nana,Trusha; Bosman,Noma; Thomas,Teena; Davies,Victor A.; Cooper,Peter A.; Mer,Mervyn; Lipman,Jeffrey	BMC PEDIATRICS	31493789	2019	cross-section	Retrospective	South Africa	2013-01-01	2015-12-31	neonatal	na	na	na	na	na	na	na	na	Blood(22)	BSI(22)	22	308	0.0714286	Klebsiella pneumoniae(22)	B	na	na	NDM-nd(14),VIM-nd(1),nd(7)	nd	na
Acquisition of carbapenem resistance in multiresistant Klebsiella pneumoniae isolates of sequence type 11 at a university hospital in China	Liu,Yang; Li,Xiang-Yang; Wan,La-Gen; Jiang,Wei-Yan; Yang,Jing-Hong; Li,Fang-Qu	DIAGNOSTIC MICROBIOLOGY AND INFECTIOUS DISEASE	23518183	2013	cross-section	Retrospective	China	2010-06-01	2010-09-01	na	1620	na	4	na	na	na	na	na	Blood(4)	BSI(4)	4	na	na	Klebsiella pneumoniae(4)	B	na	ST11(2),ST-nd(2)	KPC-2(4)	all, CTX-M-14+SHV-12(1), CTX-M-15(3)	nd, Conjugative
Active surveillance and appropriate patient placement in contact isolation dramatically decreased carbapenem-resistant Enterobacterales infection and colonization in paediatric patients in China	Yin,L.; He,L.; Miao,J.; Yang,W.; Wang,X.; Ma,J.; Wu,N.; Cao,Y.; Wang,L.; Lu,G.; Li,L.; Lu,C.; Hu,J.; Zhang,L.; Zhao,B.; Zhai,X.; Wang,C.	JOURNAL OF HOSPITAL INFECTION	32243954	2020	cross-section	Retrospective	China	2017	2017	NICU/neonatal	na	na	64	na	na	42	na	na	na	na	86	na	na	Klebsiella pneumoniae(86)	C	na	ST17(39),ST20(1),ST4144(26),ST4145(2),ST11(1),ST278(16),ST45(2),ST4132(2),ST4134(2),ST4141(3),nd(12)	NDM-1(58),NDM-1+IMP-38(5),KPC-2(1),nd(22)	na. CTX-M-125+SHV(36), SHV(28)(-1, -2, -11, -12, -27, -60, -137, -203), nd(22)	na
An audit of colistin use in neonatal sepsis from a tertiary care centre of a resource-limited country	Jasani,Bonny; Kannan,Sridharan; Nanavati,Ruchi; Gogtay,Nithya J.; Thatte,Urmila	INDIAN JOURNAL OF MEDICAL RESEARCH	28139542	2016	case-control	Retrospective	India	2012-01-01	2012-12-01	NICU	na	1794	6	0.00334448	na	na	na	na	Blood(6)	Sepsis(6)	6	7	0.857143	Klebsiella pneumoniae(6)	B	na	na	na	na	na
Anti-infective treatment of purulent meningitis caused by carbapenem-resistant Klebsiella pneumoniae in a newborn: a case report	Wang,Faqin; Jiang,Juan; Shi,Guoqin; Wang,Junyan; Zhou,Suqin	TRANSLATIONAL PEDIATRICS	33209736	2020	case report/series	Retrospective	China	2020-03-01	2020-04-01	NICU	na	na	1	na	na	na	na	na	Cerebrospinal fluid(1),Sputum(1)	purulent meningitis(1)	na	na	na	Klebsiella pneumoniae(nd)	E	na	na	na	na	na
Bacteriologic Profile,Antibiotic Regimen and Clinical Outcome of Neonatal Sepsis in a University Teaching Hospital in North Central Nigeria	KI Onyedibe，F Bode-Thomas，TO Afolaranmi，MO Okolo，DZ Egah		10.9734/BJMMR/2015/16150	2015	cross-section	Retrospective	Nigeria	2011-05-01	2011-12-01	Special Care Baby Unit	30	218	4	0.0183486	na	na	na	na	Blood(4)	BSI(4)	4	24	0.166667	Klebsiella pneumoniae(4)	B	na	na	na	na	na
Bacteriological Profile of Neonatal Sepsis in a Tertiary-care Hospital of Northern India	Marwah,Poonam; Chawla,Deepak; Chander,Jagdish; Guglani,Vishal; Marwah,Ashish	INDIAN PEDIATRICS	25691192	2015	cross-section	Retrospective	India	2008-01-01	2012-12-01	na	na	22363	1	4.47167e-05	na	na	na	na	Blood(1)	Sepsis(1)	1	25	0.04	Klebsiella pneumoniae(1)	A	na	na	na	na	na
blaOXA-48 carrying clonal colistin resistant-carbapenem resistant Klebsiella pneumoniae in neonate intensive care unit,India	Singh,Santosh Kumar; Gupta,Minakshi	MICROBIAL PATHOGENESIS	27622347	2016	case report/series	Retrospective	India	2016-03-01	2016-03-01	NICU	na	na	4	na	na	na	na	0.25	Blood(4)	Bacteremia(4)	4	na	na	Klebsiella pneumoniae(4)	B	na	na	OXA-48(4)	all, SHV-34(4)	na
BSI and antimicrobial resistance patterns in a South African neonatal intensive care unit	G Morkel, A Bekker, B J Marais, G Kirsten, J van Wyk, A Dramowski	Paediatr Int Child Health	24621234	2014	cross-section	Retrospective	South Africa	2008-01-01	2008-11-01	NICU	na	503	3	0.00596421	na	na	na	na	Blood(3)	na	3	na	na	Klebsiella pneumoniae(3)	A	na	na	na	na	na
Carbapenemase-producing Enterobacteriaceae among pregnant women and newborns in Algeria: Prevalence, molecular characterization, maternal-neonatal transmission, and risk factors for carriage	Mairi, Assia; Touati, Abdelaziz; Bessai, Sylia Ait; Boutabtoub, Yasmina; Khelifi, Fazia; Sotto, Albert; Lavigne, Jean-Philippe; Pantel, Alix	AMERICAN JOURNAL OF INFECTION CONTROL	30220617	2019	cohort	Prospective	Algeria	2017-01-01	2017-04-30	na	na	422	na	na	422	7	0.0165877	na	Rectal swab(7)	na	7	na	na	Klebsiella pneumoniae(7)	B	na	ST13(5),ST45(1),ST1878(1)	OXA-48(7)	nd	IncL/M
Carbapenemase-Producing Enterobacteriaceae(CPE) Newborn Colonization in a Portuguese Neonatal Intensive Care Unit(NICU): Epidemiology and Infection Prevention and Control Measures	Almeida, Teresa L.; Mendo, Tania; Costa, Raquel; Novais, Cristina; Marcal, Monica; Martins, Filomena; Tuna, Madalena	INFECTIOUS DISEASE REPORTS	34062713	2021	cohort	Prospective	Portugal	2019-03-01	2019-10-30	NICU	14	173	na	na	173	7	0.0404624	na	Rectal swab(7)	na	7	na	na	Klebsiella pneumoniae(7)	A	na	na	KPC-nd(4) ,OXA-48(2),VIM-nd(1)	nd	na
Carbapenem-resistant Enterobacterales colonization and subsequent infection in a neonatal intensive care unit in Shanghai,China.	Yin,L; He,L; Miao,J; Yang,W; Wang,X; Ma,J; Wu,N; Cao,Y; Wang,C	Infection prevention in practice	34647006	2021	cross-section	Retrospective	China	2017-01-01	2018-12-01	NICU	na	3200	23	0.0071875	1230	110	0.0894309	na	Urine(11),Blood(2),Sputum(10), Anal swab+/-pharyngeal swab(110)	Urinary tract(11),BSI(2),lung(10)	133	na	na	Klebsiella pneumoniae(133)	C	na	ST17(30),ST278(13),ST45(2),ST846(1),nd(87)	NDM-1+OXA-23(23),NDM-1(22),KPC-2(1),nd(87)	nd	na
Carbapenem-resistant Klebsiella pneumoniae colonization in pediatric and neonatal intensive care units: risk factors for progression to infection	Akturk,Hacer; Sutcu,Murat; Somer,Ayper; Aydin,Derya; Cihan,Rukiye; Ozdemir,Asli; Coban,Asuman; Ince,Zeynep; Citak,Agop; Salman,Nuran	BRAZILIAN JOURNAL OF INFECTIOUS DISEASES	26867474	2016	case-control	Retrospective	Turkey	2010-01-01	2014-12-01	PICU/NICU	na	1671	8	0.00478755	1671	44	0.0263315	na	Rectal swab(44)	Bacteremia(≤8),ventilator-associated pneumonia(≤8),ventriculitis(≤8),intraabdomi nal infection(≤8),urinary(≤8)	52	na	na	Klebsiella pneumoniae(52)	B	na	na	na	na	na
Carbapenem-Resistant Klebsiella pneumoniae Outbreak in a Neonatal Intensive Care Unit: Risk Factors for Mortality.	Bor,Meltem; Ilhan,Ozkan	Journal of tropical pediatrics	32778897	2021	case-control	Retrospective	Turkey	2017-01-01	2018-07-01	NICU	na	1704	70	0.0410798	na	na	na	0.314286	Blood(39),urine(17),nd(2)	Bacteremia(39),urinary tract infection(17),nd(2)	70	na	na	Klebsiella pneumoniae(70)	B	na	na	na	na	na
Ceftazidine-avibactam salvage therapy in newborn with KPC-producing Klebsiella pneumoniae invasive infections	Esposito,Pasquale; Sbrana,Francesco; Di Toro,Antonino; Gombos,Sara; Tascini,Carlos	MINERVA ANESTESIOLOGICA	31271023	2019	case report/series	Retrospective	Italy	na	na	NICU	na	na	1	na	na	na	na	na	Blood(1)	BSI(1)	1	na	na	Klebsiella pneumoniae(1)	A	na	na	na	na	na
Characteristics and management of Enterobacteriaceae harboring IMP-4 or IMP-8 carbapenemase in a tertiary hospital	Pang, Feng; Jia, Xiu-qin; Song, Zhen-zhu; Li, Yan-hua; Wang, Bin; Zhao, Qi-gang; Wang, Chuan-xin; Zhang, Yi; Wang, Le-xin	AFRICAN HEALTH SCIENCES	27358627	2016	cross-section	Retrospective	China	2010-10-01	2012-11-01	NICU/Neonatology	35	na	22	na	na	na	na	0.0454545	Tracheal section(22)	Pneumonia(22)	22	na	na	Klebsiella pneumoniae(22)	B	na	na	IMP-4(8),IMP-8(11),nd(3）	nd	nd
Characteristics of carbapenemase-producing Klebsiella pneumoniae as a cause of neonatal infection in Shandong,China	Jin,Yan; Song,Xiaofei; Liu,Yigang; Wang,Yong; Zhang,Bingchang; Fan,Hui; Shao,Chunhong	EXPERIMENTAL AND THERAPEUTIC MEDICINE	28450951	2017	cross-section	Retrospective	China	2011-04-01	2013-10-01	neonate unit,pICU	na	na	30	na	na	na	na	na	Sputum(25),umbilicus(3),Blood(2)	na	30	na	na	Klebsiella pneumoniae(30)	B	na	ST20(13),ST17(2),ST54(12),ST705(2),ST290(1)	NDM-1(19),IMP-4(9),IMP-8(1),NDM-1+IMP-4(1)	all, CTX-M-14(10), CTX-M-15(20)	na
Characteristics of NDM-1-producing Klebsiella pneumoniae ST234 and ST1412 isolates spread in a neonatal unit	Huang,Xu; Cheng,Xiangjun; Sun,Pengfei; Tang,Chenjie; Ni,Fang; Liu,Genyan	BMC MICROBIOLOGY	30428842	2018	cross-section	Retrospective	China	2016-06-01	2016-08-01	neonatal ward	na	na	6	na	na	na	na	na	Blood(5),Sputum(1)	Sepsis+respiratory(6)	6	na	na	Klebsiella pneumoniae(6)	B	na	ST234(2),ST1412(4)	NDM-1(6)	2/6, SHV-148(4,not ESBL), CTX-M-14(2)	Conjugative
Characterization of antimicrobial-resistant Gram-negative bacteria that cause neonatal sepsis in seven low- and middle-income countries	Sands,Kirsty; Carvalho,Maria J.; Portal,Edward; Thomson,Kathryn; Dyer,Calie; Akpulu,Chinenye; Andrews,Robert; Ferreira,Ana; Gillespie,David; Hender,Thomas; Hood,Kerenza; Mathias,Jordan; Milton,Rebecca; Nieto,Maria; Taiyari,Khadijeh; Chan,Grace J.; Bekele,Delayehu; Solomon,Semaria; Basu,Sulagna; Chattopadhyay,Pinaki; Mukherjee,Suchandra; Iregbu,Kenneth; Modibbo,Fatima; Uwaezuoke,Stella; Zahra,Raba…	NATURE MICROBIOLOGY	33782558	2021	cross-section	Prospective	BARNARDS network: Bangladesh, Ethiopia, India, Nigeria, Pakistan,Rwanda, South Africa	2015-11-01	2017-12-01	na	na	36285	70	0.00192917	na	na	na	na	Blood(70)	BSI(70)	70	276	0.253623	Klebsiella pneumoniae(67),Klebsiella quasipneumoniae(3)	C+F	PRJEB33565	ST15(24),ST464(7),ST442(6),ST14(4),ST20(4),ST4410(3),ST70(3),ST995(3),ST11(2),ST147(2),ST395(2),ST611(2),ST17(1),ST2355(1),ST25(1),ST2534(1),ST334(1),ST377(1),ST477(1),ST967(1)	NDM-1(35),NDM-5(1),NDM-7(8),KPC-2(1),OXA-181(1),OXA-232(2),NDM-1+OXA-181(20),NDM-1+OXA-232(2)	nd	na, NDM-1/FIB, NDM-1/A/C2, NDM-5/X3, NDM-7/X3, OXA-232/ColKP3
Characterization of novel plasmid-mediated beta-lactamases(SHV-167 and ACT-16) associated with New Delhi metallo-beta-lactamase-1 harbouring isolates from neonates in India	Datta, Saswati; Mitra, Shravani; Viswanathan, Rajlakshmi; Saha, Anindya; Basu, Sulagna	JOURNAL OF MEDICAL MICROBIOLOGY	24336426	2014	case report/series	Retrospective	India	2010-04-01	na	na	na	na	1	na	na	na	na	na	Blood(1)	BSI(1)	1	na	na	Klebsiella pneumoniae(1)	B	na	na	NDM-1(1)	0/1, SHV-167(not ESBL)	transferrable
Clinical and molecular epidemiologic characteristics of carbapenem-resistant Klebsiella pneumoniae infection/colonization among neonates in China	Yin,D.; Zhang,L.; Wang,A.; He,L.; Cao,Y.; Hu,F.; Wang,C.	JOURNAL OF HOSPITAL INFECTION	29763630	2018	cohort	Retrospective	China	2015-11-01	2016-10-01	NICU/neonatal ward	210	na	39	na	na	49	na	0	Throat swabs(49)	Pneumonia(17),urinary tract infection(19),nd(3)	88	na	na	Klebsiella pneumoniae(88)	B+C	na	ST278(22); ST2735(7); ST15(5); ST2736(2); ST2738(2); ST14(1); ST188(1) ;ST37(1),nd(47)	NDM-1(41),OXA-232(5),IMP-38(1),nd(41)	21/41, SHV-12(5), SHV-5(11), SHV-55(2), SHV-106(1), SHV-160(2)	IncX3-all STs-NDM-1
Clinical and Molecular Epidemiologic Characteristics of Ceftazidime/Avibactam-Resistant Carbapenem-Resistant Klebsiella pneumoniae in a Neonatal Intensive Care Unit in China	Zhou,Juanjuan; Yang,Junwen; Hu,Fupin; Gao,Kaijie; Sun,Jiufeng; Yang,Junmei	Infection and Drug Resistance	32801794	2020	case-control	Retrospective	China	2017-07-01	2018-06-01	NICU	200	5348	43	0.00804039	5348	6	0.00112191	na	Blood(7),Sputum(36)	pneumonia(21),septicemia(6),Pneumonia+septicemia(16)	43	300	0.143333	Klebsiella pneumoniae(43)	C	na	ST1419(1),ST11(31),ST784(1),ST1710(1),ST37(2),ST324(1),ST241(1),ST782(1),ST2194(1),ST2574(1),nd(1)	KPC-2(37),NDM-1(4),NDM-5(2)	na, >32/43	na
Clinical molecular epidemiology of carbapenem-resistant klebsiella pneumoniae among pediatric patients in Jiangsu province,china	Kong Z.,Liu X.,Li C.,Cheng S.,Xu F.,Gu B.	Infection and Drug Resistance	33376368	2020	cross-section	Prospective	China	2018-07-01	2019-05-01	Neonatal medicine	na	na	na	na	na	na	na	na	Sputum(12),Blood(2),secretion(1),pus(1),ascites(2),urine(1)	Pneumonia(12),Sepsis(2),Urinary tract infection(1),nd(4)	19	na	na	Klebsiella pneumoniae(19)	C	na	ST11(13),ST76(3),ST4854(1),ST35(1),ST34(1)	KPC-2(13),NDM-1(5),IMP-4(1)	nd	na
Clinical outcome of neonates with carbapenem-resistant enterobacteriaceae infections at the king edward viii hospital’s neonatal unit, durban, south africa	Mzimela B.W., Nkwanyana N.M., Singh R.	Southern African Journal of Infectious Diseases	10.4102/sajid.v36i1.223	2021	cross-section	Retrospective	South Africa	2015-01-01	2016-12-31	NICU	40	6443	20	0.00310414	na	na	na	na	Blood(nd), endotracheal aspirates(nd)	na	na	na	na	Klebsiella pneumoniae(/)	A	na	na	na	na	na
Clonal Dissemination of OXA-232 Carbapenemase-Producing Klebsiella pneumoniae in Neonates	Yin,Dandan; Dong,Dong; Li,Ke; Zhang,Lei; Liang,Jianliang; Yang,Yang; Wu,Nana; Bao,Yiyan; Wang,Chuanqing; Hu,Fupin	ANTIMICROBIAL AGENTS AND CHEMOTHERAPY	28533245	2017	cross-section	Retrospective	China	2016-04-01	2016-06-01	NICU	na	na	1	na	na	na	na	na	Sputum(1),urine(1)	UTI(1)	2	na	na	Klebsiella pneumoniae(2)	A	na	ST15(2)	OXA-232(2)	all, CTX-M-15(2)	ColE type
Clonal spread of carbapenem-resistant Klebsiella pneumoniae among patients at admission and discharge at a Vietnamese neonatal intensive care unit	Berglund,Bjorn; Ngoc Thi Bich Hoang; Lundberg,Ludwig; Ngai Kien Le; Tarnberg,Maria; Nilsson,Maud; Bornefall,Elin; Dung Thi Khanh Khu; Welander,Jenny; Hai Thanh Le; Olson,Linus; Dien,Tran Minh; Nilsson,Lennart E.; Larsson,Mattias; Hanberger,Hakan	ANTIMICROBIAL RESISTANCE AND INFECTION CONTROL	34801068	2021	cross-section	Retrospective	Vietnam	2017-03-01	2017-06-01	NICU	na	na	40	na	na	na	na	na	Rectal swabs(69+184),Blood(28),Tracheal aspirate(13)	BSI(28)，Respiratary(12)	253	na	na	Klebsiella pneumoniae(253)	B+F	PRJNA641536	ST15(86),ST14(18),ST11(12),ST16(6),ST17(4),ST22(3),ST334(8),ST3003(4),ST397(4),nd(108)	KPC-2(52),NDM-1(25),NDM-4(45),NDM-5(7) ,OXA-181(4),ND(120)	na,>(19+54)/253	na
Clonal Spread of Colistin-Resistant Klebsiella pneumoniae Coproducing KPC and VIM Carbapenemases in Neonates at a Tunisian University Hospital	Battikh,Hajer; Harchay,Chiraz; Dekhili,Amal; Khazar,Khaoula; Kechrid,Fehima; Zribi,Meriem; Masmoudi,Afef; Fendri,Chedlia	MICROBIAL DRUG RESISTANCE	27802107	2017	cross-section	Retrospective	Tunisia	2014-01-01	2014-12-01	na	na	na	14	na	na	na	na	0.0714286	Blood/catheters/pus/transtracheal aspiration(nd)	nd(14)	19	na	na	Klebsiella pneumoniae(19)	B	na	na	KPC-nd+VIM-nd(19)	nd	na
Colistin- and carbapenem-resistant Klebsiella pneumoniae carrying mcr-1 and bla(OXA-48) isolated at a paediatric hospital in Vietnam	Berglund B.,Hoang N.T.B.,Tarnberg M.,Le N.K.,Welander J.,Nilsson M.,Khu D.T.K.,Nilsson L.E.,Olson L.,Le H.T.,Larsson M.,Hanberger H.	Journal of Antimicrobial Chemotherapy	29253209	2018	case report/series	Retrospective	Vietnam	2015-02-01	2016-09-01	NICU	na	na	2	na	na	na	na	na	Tracheal fluid(2)	Respiratory(2)	2	na	na	Klebsiella pneumoniae(2)	B+F	PRJNA392853	ST307(2)	OXA-48(2)	all, CTX-M-14+SHV-12(2)	IncHI2
Community-onset carbapenem-resistant Klebsiella pneumoniae urinary tract infections in infancy following NICU hospitalisation	Vergadi,Eleni; Bitsori,Maria; Maraki,Sofia; Galanakis,Emmanouil	JOURNAL OF PEDIATRIC UROLOGY	28341427	2017	case report/series	Retrospective	Greece	2009-04-01	2012-07-01	NICU	na	na	1	na	na	na	na	na	Blood,Urine	UTI(1)	1	na	na	Klebsiella pneumoniae(1)	B	na	na	na	na	na
Complexity of Genomic Epidemiology of Carbapenem-Resistant Klebsiella pneumoniae Isolates in Colombia Urges the Reinforcement of Whole Genome Sequencing-Based Surveillance Programs.	Saavedra,Sandra Yamile et al	Clin Infect Dis	34850835	2021	cross-section	Retrospective	Colombia	2013	2017	na	na	na	3	na	na	na	na	na	Blood(2),urine(1)	BSI(2),urinary(1)	3	425	0.00705882	Klebsiella pneumoniae(3)	B+F	PRJEB29742	ST17(1),ST140(1),ST2053(1)	KPC-2(3)	nd	The most common plasmid replicons in blaKPC-positive isolates were IncFIB(K) (86.7%), IncFII(K) (56.8%), ColRNAI (53.1%), IncR (39.1%), and IncFII (32.3%)
Co-outbreak of multidrug resistance and a novel ST3006 Klebsiella pneumoniae in a neonatal intensive care unit A retrospective study	Chen,Dongjie; Hu,Xinlan; Chen,Falin; Li,Hongru; Wang,Daxuan; Li,Xiaoqin; Wu,Changsheng; Li,Ning; Wu,Shaolian; Li,Zhen; Chen,Liqing; Chen,Yusheng		30681632	2019	cross-section	Retrospective	China	2017-06-03	2017-06-28	NICU	na	na	5	na	na	na	na	0	Blood(4),Sputum(2),umbilical vein catheter(2)	BSI(4),respiratory(1)	8	15	0.533333	Klebsiella pneumoniae(8)	B+F	CP033900,CP033901	ST37(7),ST1224(1)	OXA-33(8)+unknown(8)	nd	na
Dissemination and spread of New Delhi Metallo-beta-lactamase-1 Superbugs in hospital settings	Khan,Erum; Irfan,Seema; Sultan,Binish Arif; Nasir,Amna; Hasan,Rumina	Clin Infect Dis	27524536	2016	cross-section	Retrospective	Pakistan	2009-05-01	2012-06-01	NICU	na	na	30	na	na	na	na	na	Blood(30)	Sepsis(30)	30	na	na	Klebsiella pneumoniae(30)	B	na	na	NDM-1(nd)	nd	na
Dynamics of bla(KPC-2) Dissemination from Non-CG258 Klebsiella pneumoniae to Other Enterobacterales via IncN Plasmids in an Area of High Endemicity	Rada,Ana M.; De La Cadena,Elsa; Agudelo,Carlos; Capataz,Cesar; Orozco,Nataly; Pallares,Cristian; Dinh,An Q.; Panesso,Diana; Rios,Rafael; Diaz,Lorena; Correa,Adriana; Hanson,Blake M.; Villegas,Maria V.; Arias,Cesar A.; Restrepo,Eliana	ANTIMICROBIAL AGENTS AND CHEMOTHERAPY	32958711	2020	cross-section	Prospective	Colombia	2013-07-01	2015-08-01	NICU	na	na	4	na	na	na	na	na	Rectal swabs(12),nd(2)	infection-nd(2)	14	na	na	Klebsiella pneumoniae(14)	B+F	PRJNA391501	ST502(10),ST140(2),ST101(1),ST36(1)	KPC-2(14)	0(non-ESBL SHV)	IncN(14)
Emergence and establishment of KPC-2-producing ST11 Klebsiella pneumoniae in a general hospital in Shanghai,China	Liu J,Yu J,Chen F,Yu J,Simner P,Tamma P,Liu Y,Shen L.	Eur J Clin Microbiol Infect Dis	29282569	2018	cross-section	Retrospective	China	2009-06-01	2013-12-01	neonatology department	na	na	5	na	na	na	na	na	Sputum(3),urine(1),Blood(1)	na	5	na	na	Klebsiella pneumoniae(5)	B+C+F	na	ST11(5)	KPC-2(5)	Approximately 95% (70/ 74) of ST11 strains harbored the blaKPC-2 gene, along with one or more ESBL genes.	The majority of these CRKP strains possess an IncFII plasmid, with Tn1721-bla KPC-2-ΔTn3-IS26 bearing the genetic structure for bla KPC-2.
Emergence of a hypervirulent carbapenem-resistant Klebsiella pneumoniae isolate from clinical infections in China	Zhang,Yawei; Zeng,Ji; Liu,Wenen; Zhao,Feng; Hu,Zhidong; Zhao,Chunjiang; Wang,Qi; Wang,Xiaojuan; Chen,Hongbin; Li,Henan; Zhang,Feifei; Li,Shuguang; Cao,Bin; Wang,Hui	JOURNAL OF INFECTION	26304687	2015	cross-section	Retrospective	China	January to August 2012	February to September 2013	Internal Medicine	na	na	1	na	na	na	na	na	Blood(1)	Septicemia(1)	1	na	na	Klebsiella pneumoniae(1)	B	na	ST65(1)	ESBL+OmpK35/36 decrease expression(1)	all, TEM-53(1)	na
Emergence of carbapenem-resistant Enterobacteriaceae in a UK paediatric hospital	Drew,R. J.; Turton,J. F.; Hill,R. L. R.; Livermore,D. M.; Woodford,N.; Paulus,S.; Cunliffe,N. A.	JOURNAL OF HOSPITAL INFECTION	23831281	2013	cross-section	Retrospective	UK	2011-09-01	2012-08-01	Surgery	na	na	1	na	na	na	na	na	Abdominal wound swab(1)	Wound(1)	1	na	na	Klebsiella pneumoniae(1)	A	na	na	NDM-nd(1)	nd	na
Emergence of Klebsiella pneumoniae ST307 co- producing CTX-M with SHV and KPC from paediatric patients at Shenzhen children’s hospital,China	Patil S.,Chen H.,Guo C.,Zhang X.,Ren P.-G.,Francisco N.M.,Wen F.	Infection and Drug Resistance	34511949	2021	cross-section	Retrospective	China	2014-01-01	2018-12-01	neonatology department(6),NICU(4)	na	na	10	na	na	na	na	na	Catheter-associated secretion(2),Blood(4),abdominal fluid(1),Sputum(2),CSF(1)	BSI(6),CNS(1),nd(3)	10	na	na	Klebsiella pneumoniae(10)	B+D	na	ST11(1),ST147(1),ST485(2),ST2823(1),ST64(1),ST307(3),ST778(1)	KPC-2(1),NDM-1(2),NDM-6(1),IMP-38(3),SME-1(1),NDM-1+OXA-48(1),NDM-1+IMP-38+OXA-48(1)	7/10, CTX-M-40(1), CTX-M-3(6), 0(3)	no. na .KPC-2/FIC, OXA-48/NDM-1/IMP-38/P, NDM-1/FIS, NDM-6/IMP-38/FIA
Emergence of New Delhi Metallo-beta-Lactamase(NDM-5) in Klebsiella quasipneumoniae from Neonates in a Nigerian Hospital	Brinkac,Lauren M.; White,Richard; D'Souza,Roshan; Nguyen,Kevin; Obaro,Stephen K.; Fouts,Derrick E.	MSPHERE	30867330	2019	cross-section	Retrospective	Nigeria	2012	2016	special care neonatal units	na	na	7	na	na	na	na	na	Blood(7)	BSI(7)	7	na	na	Klebsiella quasipneumoniae(7)	B+F	PRJNA351846	ST476(6),ST1031(1)	NDM-5(5),nd(2)	all, CTX-M-14(2), CTX-M-15(5)	NDM-5/IncX3
Emergence of OXA-162-producing Klebsiella pneumoniae in Hungary	Jánvári L,Damjanova I,Lázár A,Rácz K,Kocsis B,Urbán E,Tóth Á.	Scand J Infect Dis	24552581	2014	case report/series	Retrospective	Hungary	2012-08-01	2012-08-01	NICU	na	na	1	na	na	na	na	na	ETT(1)	na	1	na	na	Klebsiella pneumoniae(1)	B	na	ST15(1)	OXA-162(1)	all, CTX-M-15	na
Emergence of OXA-232-producing hypervirulent Klebsiella pneumoniae ST23 causing neonatal sepsis	Mukherjee,Subhankar; Naha,Sharmi; Bhadury,Punyasloke; Saha,Bijan; Dutta,Moumita; Dutta,Shanta; Basu,Sulagna	JOURNAL OF ANTIMICROBIAL CHEMOTHERAPY	32155265	2020	case report/series	Retrospective	India	na	na	na	na	na	1	na	na	na	na	na	Blood(1)	Sepsis(1)	1	na	na	Klebsiella pneumoniae(1)	B+F	VINI00000000	ST23(1)	OXA-232(1)	all, CTX-M-15	ColKP3
Emergence of OXA-48 Carbapenemase Producing Klebsiella pneumoniae in a Neonatal Intensive Care Unit in Marrakech,Morocco	Taoufik,Lahoucine; Hanchi,Asma Amrani; Fatiha,Bennaoui; Nissrine,Slitine; Rabou,Maouainine Fadl Mrabih; Nabila,Soraa	CLINICAL MEDICINE INSIGHTS-PEDIATRICS	30899152	2019	case report/series	Retrospective	Morocco	2015-02-01	2015-02-01	NICU	11	na	6	na	na	na	na	1	Catheter(1),Blood(4),urine(1)	Catheter-related infection(1),bacteremia(2),bacteremia+UTI(3)	6	na	na	Klebsiella pneumoniae(6)	B	na	na	OXA-48(6)	nd	na
Emergence of two novel sequence types(3366 and 3367) NDM-1-and OXA-48-co-producing K. pneumoniae in Italy	Gona,Floriana; Bongiorno,Dafne; Aprile,Ausilia; Corazza,Erika; Pasqua,Betta; Scuderi,Maria Grazia; Chiacchiaretta,Matteo; Cirillo,Daniela Maria; Stefani,Stefania; Mezzatesta,Maria Lina	EUROPEAN JOURNAL OF CLINICAL MICROBIOLOGY & INFECTIOUS DISEASES	31165962	2019	case report/series	Retrospective	Italy	2016	2018	NICU	na	na	13	na	na	na	na	na	Blood(4),urine(6),gastric aspirate(2),Rectal swab(1)	na	13	na	na	Klebsiella pneumoniae(13)	B+F	na	ST101(8),ST3366(3),ST3367(2)	OXA-48+NDM-1(13)	all, CTX-M-15	OXA-48/IncM/L(13),NDM-1/ IncA/C2(13)
Endemic dissemination of different sequence types of carbapenem-resistant Klebsiella pneumoniae strains harboring bla(NDM) and 16S rRNA methylase genes in Kerman hospitals,Iran,from 2015 to 2017	Kiaei,Somayeh; Moradi,Mohammad; Hosseini-Nave,Hossein; Ziasistani,Mahsa; Kalantar-Neyestanaki,Davood	INFECTION AND DRUG RESISTANCE	30613156	2019	cross-section	Retrospective	Iran	2015-02-01	2017-11-01	NICU	na	na	15	na	na	na	na	na	BAL(1),Blood(6),urine(7),CSF(1)	Urinary(7),BSI(6),Respiratary(1),CNS(1)	15	na	na	Klebsiella pneumoniae(15)	A	na	ST43(6),ST268(9)	NDM-nd(15)	all, CTX-M	na
Epidemic characteristics of carbapenem-resistant klebsiella pneumoniae in the pediatric intensive care unit of yanbian university hospital,china	Jin C.,Shi R.,Jiang X.,Zhou F.,Qiang J.,An C.	Infection and Drug Resistance	32547112	2020	cross-section	Retrospective	China	2015-03-01	2019-11-01	PICU	na	na	13	na	na	na	na	0	Blood(10),Sputum(3)	BSI(10),respiratary(3)	13	na	na	Klebsiella pneumoniae(13)	B	na	ST11(7),ST1224(6)	KPC-2(7),NDM-1(6)	7/13, CTX-M-65(7), 0(6)	transferable
Epidemiological and Microbiological Characteristics of an Outbreak Caused by OXA-48-Producing Enterobacteriaceae in a Neonatal Intensive Care Unit in Jerusalem, Israel	Adler, Amos; Solter, Ester; Masarwa, Samira; Miller-Roll, Tamar; Abu-Libdeh, Bassam; Khammash, Hatem; Najem, Khalil; Dekadek, Susan; Stein-Zamir, Chen; Nubani, Nafez; Kunbar, Amin; Assous, Marc Victor; Carmeli, Yehuda; Schwaber, Mitchell J.	JOURNAL OF CLINICAL MICROBIOLOGY	23804390	2013	cross-section	Prospective	Israel	2012-03-01	2012-12-01	NICU	27	na	29	na	na	na	na	na	Blood(4), Sputum(1),rectum(24)	BSI(4),respiratory infection(1)	29	na	na	Klebsiella pneumoniae(29)	B	na	ST39(29)	OXA-48(29)	all, CTX-M-14	The entire 3.1-kb structure was inserted in position 26950, corresponding to the pOXA-48a plasmid (GenBank accession no. JN626286.1)
Epigenomics,Genomics,Resistome,Mobilome,Virulome and Evolutionary Phylogenomics of Carbapenem-resistant Klebsiella pneumoniae clinical strains.	Kopotsa,Katlego,Nontombi M Mbelle,and Osei Sekyere John.	Microb Genom	33170117	2020	cross-section	Retrospective	South Africa	2018	2018	na	na	na	5	na	na	na	na	na	Blood(3),urine(2)	BSI(3),urinary(2)	5	56	0.0892857	Klebsiella pneumoniae(5)	B+F	PRJNA565241	ST39(1),nd(4)	NDM-1(4),NDM-1+OXA-48(1)	all, CTX-M-15	nd, IncL/M and IncX3
Etiology,antibiotic resistance and risk factors for neonatal sepsis in a large referral center in Zambia	Kabwe M,Tembo J,Chilukutu L,et. al	Pediatr Infect Dis J	27031259	2016	cross-section	Retrospective	Zambia	2013-10-01	2014-05-01	NICU	na	313	1	0.00319489	na	na	na	na	Blood(1)	na	1	na	na	Klebsiella pneumoniae(1)	B	na	na	na	na	na
Evaluation of culture-proven neonatal sepsis at a tertiary care hospital in Johannesburg,South Africa	Lebea MM,Davies V	S Afr J Child Health	10.7196/SAJCH.2017.v11i4.1310	2017	cross-section	Retrospective	South Africa	2012-01-01	2012-11-01	neonatal unit	na	1903	1	0.000525486	na	na	na	na	Blood(1)	na	1	na	na	Klebsiella pneumoniae(1)	A	na	na	na	na	na
Extensive outbreak of colistin resistant,carbapenemase(bla(OXA-48),bla(NDM)) producing Klebsiella pneumoniae in a large tertiary care hospital,India	Sharma,Swati; Banerjee,Tuhina; Kumar,Ashok; Yadav,Ghanshyam; Basu,Sriparna	ANTIMICROBIAL RESISTANCE AND INFECTION CONTROL	34991724	2022	cross-section	Both	India	2017-04-01	2017-07-01	NICU	na	na	14	na	na	na	na	0.857143	Blood(14)	Sepsis(14)	14	na	na	Klebsiella pneumoniae(14)	B	na	ST5235(14)	NDM-1+OXA-48(nd),OXA-48(14)	nd	na
Extensively Drug-Resistant Hypervirulent Klebsiella pneumoniae From a Series of Neonatal Sepsis in a Tertiary Care Hospital,India	Banerjee,Tuhina; Wangkheimayum,Jayalaxmi; Sharma,Swati; Kumar,Ashok; Bhattacharjee,Amitabha	FRONTIERS IN MEDICINE	33763435	2021	case report/series	Retrospective	India	2017-04-01	2017-06-01	NICU	na	na	4	na	na	na	na	na	Blood(4)	BSI(4)	4	9	0.444444	Klebsiella pneumoniae(4)	B	na	ST5235(4)	NDM-nd+OXA-48(3),OXA-48(1)	all, CTX-M	IncFIC/OXA-48(4)
Extensively-Drug Resistant Klebsiella pneumoniae Recovered From Neonatal Sepsis Cases From a Major NICU in Egypt	Hassuna N.A.,AbdelAziz R.A.,Zakaria A.,Abdelhakeem M.	Frontiers in Microbiology	32636828	2020	cross-section	Prospective	Egypt	2019-02-01	2019-09-01	NICU	na	860	14	0.0162791	860	na	na	na	Blood(23)	BSI(23)	23	24	0.958333	Klebsiella pneumoniae(23)	B	na	na	NDM-nd+VIM-nd+KPC-nd(22),NDM-nd+VIM-nd(1)	all, CTX-M	na
Factors behind the prevalence of carbapenem-resistant Klebsiella pneumoniae in pediatric wards	Yang,Yuxin; Liu,Jia; Muhammad,Murad; Liu,Hanting; Min,Zongsu; Lu,Jing; Zhang,Lei; Chai,Zhonglin	MEDICINE	34516520	2021	cross-section	Retrospective	China	2015	2016	Neonatal Ward	na	na	na	na	na	24	na	na	Sputum(24),Tracheal intubation(1)	na	24	na	na	Klebsiella pneumoniae(24)	A	na	na	NDM-1+KPC-nd(3),NDM-1(17),NDM-1+VIM-nd(1),SME-nd(1),nf(1)	nd	na
First Reported Nosocomial Outbreak Of NDM-5-Producing Klebsiella pneumoniae In A Neonatal Unit In China	Kong,Ziyan; Cai,Rui; Cheng,Chen; Zhang,Chuanling; Kang,Haiquan; Ma,Ping; Gu,Bing	INFECTION AND DRUG RESISTANCE	31814744	2019	case report/series	Retrospective	China	2015-09-01	2016-09-01	neonatology department	120	na	12	na	na	na	na	0	Blood(2),urine(1),Sputum(9)	Respiratary(9),urinary(1),BSI(2)	12	na	na	Klebsiella pneumoniae(12)	C	na	ST337(12)	NDM-5(12)	0/12, (all, non-ESBL SHV, SHV-11)	IncX3
Genetic diversity of carbapenem-resistant Klebsiella Pneumoniae causing neonatal sepsis in intensive care unit,Cairo,Egypt	Ghaith,Doaa M.; Zafer,Mai Mahmoud; Said,Halaa Mufeed; Elanwary,Sherif; Elsaban,Salwa; Al-Agamy,Mohamed Hamed; Bohol,Marie Fe F.; Bendary,Mahmoud Mohamed; Al-Qahtani,Ahmed; Al-Ahdal,Mohammed N.	EUROPEAN JOURNAL OF CLINICAL MICROBIOLOGY & INFECTIOUS DISEASES	31773363	2020	cross-section	Retrospective	Egypt	2015-11-01	2016-04-01	NICU	na	na	23	na	na	na	na	0.521739	na	na	23	na	na	Klebsiella pneumoniae(23)	B	na	na	OXA-48(2),NDM-nd+OXA-48(12),nf(9)	nd	na
Genome Sequencing of an Extended Series of NDM-Producing Klebsiella pneumoniae Isolates from Neonatal Infections in a Nepali Hospital Characterizes the Extent of Community- versus Hospital-Associated Transmission in an Endemic Setting	Stoesser,N.; Giess,A.; Batty,E. M.; Sheppard,A. E.; Walker,A. S.; Wilson,D. J.; Didelot,X.; Bashir,A.; Sebra,R.; Kasarskis,A.; Sthapit,B.; Shakya,M.; Kelly,D.; Pollard,A. J.; Peto,T. E. A.; Crook,D. W.; Donnelly,P.; Thorson,S.; Amatya,P.; Joshi,S.	ANTIMICROBIAL AGENTS AND CHEMOTHERAPY	25267672	2014	case report/series	Retrospective	Nepal	2011-08-01	2012-06-01	NICU	na	na	25	na	na	na	na	0.64	Blood(32)	BSI(32)	25	na	na	Klebsiella pneumoniae(25)	B+F	PRJNA253300	ST15(25)	NDM-1(25)	all, CTX-M-15	NDM-1(IncHI1B/IncFIB)(1)
Genomic Analysis of Carbapenemase-Producing Extensively Drug-Resistant Klebsiella pneumoniae Isolates Reveals the Horizontal Spread of p18-43_01 Plasmid Encoding bla(NDM-1) in South Africa	Ramsamy,Yogandree; Mlisana,Koleka P.; Allam,Mushal; Amoako,Daniel G.; Abia,Akebe L. K.; Ismail,Arshad; Singh,Ravesh; Kisten,Theroshnie; Han,Khine Swe Swe; Muckart,David J. Jackson; Hardcastle,Timothy; Suleman,Moosa; Essack,Sabiha Y.	MICROORGANISMS	31963608	2020	case report/series	Prospective	South Africa	2016-05-01	2017-05-01	ICU	na	na	1	na	na	na	na	na	Blood(1)	BSI(1)	1	na	na	Klebsiella pneumoniae(1)	B+D+F	PRJNA411997	ST152(1)	NDM-1(1)	all, CTX-M-15	NDM-1/multi-replicon [ColRNAI, IncFIB(pB171), Col440I, IncFII, IncFIB(K) and IncFII(Yp)]
Handwashing Sink Contamination and Carbapenem-resistant Klebsiella Infection in the Intensive Care Unit: A Prospective Multicenter Study	Qiao,Fu; Wei,Li; Feng,Yu; Ran,Shasha; Zheng,Lan; Zhang,Yujing; Xiang,Qian; Liu,Yan; Wu,Xueqin; Duan,Xiaofei; Zhang,Wensheng; Li,Qu; Guo,Hua; Huang,Wenzhi; Zhu,Shichao; Wen,Hongxia; Zong,Zhiyong	CLINICAL INFECTIOUS DISEASES	33367578	2020	cross-section	Prospective	China	2019-03-01	2019-08-01	NICU	116	na	14	na	na	na	na	na	Sputum(13),urine(1)	Respiratary(13),urinary(1)	14	na	na	Klebsiella pneumoniae(14)	B+F	PRJNA353728	ST789(13),ST1027(1)	NDM-5(13),IMP-4(1)	nd	na
Healthcare-associated infections due to carbapenemase-producing Enterobacteriaceae: Bacteriological profile and risk factors	Chabah,M.; Chemsi,M.; Zerouali,K.; Alloula,O.; Lehlimi,M.; Habzi,A.; Benomar,S.	MEDECINE ET MALADIES INFECTIEUSES	26897308	2016	case-control	Retrospective	Morocco	2012-01-01	2013-12-01	neonatal ward and ICU	22	1287	11(CPE)	na	na	na	na	na	Blood(nd/major/≤18),Urine(≤2),Umbilical catheter(≤3),CSF(≤1)	na	20	25	0.8	Klebsiella pneumoniae(20)	B	na	na	na	na	na
High diversity of bla(NDM-1)-encoding plasmids in Klebsiella pneumoniae isolated from neonates in a Vietnamese hospital	Sriram,K. K.; Ekedahl,Elina; Ngoc Thi Bich Hoang; Sewunet,Tsegaye; Berglund,Bjorn; Lundberg,Ludwig; Nematzadeh,Shoeib; Nilsson,Maud; Nilsson,Lennart E.; Le,Ngai Kien; Dien Minh Tran; Hanberger,Hakan; Olson,Linus; Larsson,Mattias; Giske,Christian G.; Westerlund,Fredrik	INTERNATIONAL JOURNAL OF ANTIMICROBIAL AGENTS	34921976	2022	cross-section	Prospective	Vietnam	na	na	na	na	326	na	na	326	16	4.908%: 6(1.840%) at admission; 12(3.681%) at discharge	na	Rectal swabs(18)	na	18	na	na	Klebsiella pneumoniae(15),Klebsiella quasipneumoniae(3)	B+F	na	ST15(6),ST22(2),ST17(1),ST11(1),ST5014(1),ST5015(2),ST5016(1),ST5017(1),ST1043(1),ST3228(1),ST3003(1)	NDM-1(18)	nd	na, size, no replicon
High prevalence of hospital-acquired infections caused by gram-negative carbapenem resistant strains in Vietnamese pediatric ICUs A multi-centre point prevalence survey	Ngai Kien Le; Wertheim,H. F.; Phu Dinh Vu; Dung Thi Khanh Khu; Hai Thanh Le; Bich Thi Ngoc Hoang; Vu Thanh Vo; Yen Minh Lam; Dung Tien Viet Vu; Thu Hoai Nguyen; Tung Quang Thai; Nilsson,Lennart E.; Rydell,Ulf; Kinh Van Nguyen; Nadjm,Behzad; Clarkson,Louise; Hanberger,Hakan; Larsson,Mattias	MEDICINE	27399106	2016	cross-section	Prospective	Vietnam	2012-10-01	2019-09-01	NICU	na	409	9	0.0220049	na	na	na	na	na	na	9	16	0.5625	Klebsiella pneumoniae(9)	A	na	na	na	na	na
High-Resolution Genomic Profiling of Carbapenem-Resistant Klebsiella pneumoniae Isolates: A Multicentric Retrospective Indian Study.	Nagaraj,Geetha et al	Clin Infect Dis	34850832	2021	cross-section	Retrospective	India	2013	2013	na	na	na	2	na	5	na	na	na	na	na	2	325	0.00615385	Klebsiella pneumoniae(2)	B+F	PRJEB30913	ST147(1),ST437(1)	OXA-181(1),NDM-5+OXA-232(1)	all, CTX-M-15	na, The major plasmid replicon types associated with carbapenase genes were IncF (51.0%) and Col group (35.0%)
Homology analysis between clinically isolated extraintestinal and enteral Klebsiella pneumoniae among neonates	Chen,Chun-mei; Wang,Min; Li,Xian-ping; Li,Peng-ling; Tian,Jing-jing; Zhang,Kan; Luo,Can	BMC MICROBIOLOGY	33430787	2021	cross-section	Retrospective	China	2014-07-01	2015-04-01	na	na	na	1	na	na	1	na	na	Blood(1),Sputum(1),feces(1)	Respiratary+BSI(1)	3	43	0.0697674	Klebsiella pneumoniae(3)	B	na	ST54(3)	NDM-1(3)	2/3, CTX-M-15(2), 0(1)	na
Hospital-wide outbreaks of carbapenem-resistant Enterobacteriaceae horizontally spread through a clonal plasmid harbouring bla(IMP-1)in children's hospitals in Japan	Abe R.,Oyama F.,Akeda Y.,Nozaki M.,Hatachi T.,Okamoto Y.,Yoshida H.,Hamaguchi S.,Tomono K.,Matsumoto Y.,Motooka D.,Iida T.,Hamada S.	Journal of Antimicrobial Chemotherapy	34477841	2021	case report/series	Retrospective	Japan	2018	na	na	na	na	na	na	na	na	na	na	Urine(1)	Urine(1)	1	na	na	Klebsiella pneumoniae(1)	F	PRJDB6565	na	IMP-1(1)	nd	IncM2
IMP-38-Producing High-Risk Sequence Type 307 Klebsiella pneumoniae Strains from a Neonatal Unit in China	Wang,Siyi; Zhao,Juan; Liu,Ning; Yang,Fang; Zhong,Yiming; Gu,Xiumei; Jian,Zijuan; Yan,Qun; Liu,Qingxia; Li,Hongling; Li,Yanming; Liu,Jing; Li,Hui; Chen,Liang; Liu,Wenen	MSPHERE	32611699	2020	cross-section	Retrospective	China	2013-01-01	2016-11-01	neonatal unit	na	na	13	na	na	na	na	na	Sputum(3),Blood(5),stool(3),ascites(1),Endotracheal tube(1)	Sepsis(13)	13	515	0.0252427	Klebsiella pneumoniae(13)	F	PRJNA549322	ST307(13)	IMP-38(13)	all, CTX-M-3	IncHI5
Incidence of metallo-beta-lactamase-producing Klebsiella pneumoniae isolates from hospital setting in Pakistan	Humayun,Aqsa; Siddiqui,Fariha Masood; Akram,Neelam; Saleem,Sidra; Ali,Amjad; Iqbal,Tariq; Kumar,Ashok; Kamran,Rubina; Bokhari,Habib	INTERNATIONAL MICROBIOLOGY	30810920	2018	cross-section	Retrospective	Pakistan	2015-03-01	2015-09-01	NICU	na	na	7	na	na	na	na	na	Pus(2),Blood(2),endotracheal tubes(3)	na	7	103	0.0679612	Klebsiella pneumoniae(7)	B	na	na	MBL-nd(7)	nd	na
Infant colonisation with Escherichia coli and Klebsiella pneumoniae strains co-harbouring bla(OXA-48) and bla(NDM-1) carbapenemases genes: a case report	Monaco F,Mento GD,Cuscino N,Conaldi PG,Douradinha B.	Int J Antimicrob Agents	29753131	2018	case report/series	Retrospective	Italy	na	na	NICU	na	na	1	na	na	na	na	na	Rectal swab(1)	na	1	na	na	Klebsiella pneumoniae(1)	B+F	PRJNA449348	nd(1)	NDM-1+OXA-48(1)	all, CTX-M-15	na
Intravenous Ceftazidime-Avibactam in Extremely Premature Neonates With Carbapenem-Resistant Enterobacteriaceae: Two Case Reports	Asfour S.S.,Alaklobi F.A.,Abdelrahim A.,Taha M.Y.,Asfour R.S.,Khalil T.M.,Al-Mouqdad M.M.	Journal of Pediatric Pharmacology and Therapeutics	35241992	2022	case report/series	Retrospective	Saudi Arabia	2018	2018	NICU	na	na	2	na	na	na	na	na	Blood(2),CSF(1)	Bacteraemia(1),bacteraemia+meningitis(1)	3	na	na	Klebsiella pneumoniae(3)	A	na	na	na	na	na
Is the monoclonal spread of the ST258,KPC-3-producing clone being replaced in southern Italy by the dissemination of multiple clones of carbapenem-nonsusceptible,KPC-3-producing Klebsiella pneumoniae?	Geraci D.M.,Bonura C.,Giuffrè M.,Saporito L.,Graziano G.,Aleo A.,Fasciana T.,Di Bernardo F.,Stampone T.,Palma D.M.,Mammina C.	Clinical Microbiology and Infection	25658574	2015	case report/series	Retrospective	Italy	2014-03-01	2014-03-01	NICU	na	na	na	na	na	3	na	na	Rectal swabs(3)	na	3	na	na	Klebsiella pneumoniae(3)	A	na	ST307(2),ST323(1)	KPC-3(3)	all, CTX-M-15	na
Klebsiella Pneumoniae in Septicemic Neonates with Special Reference to Extended Spectrum beta-lactamase,AmpC,Metallo beta-lactamase Production and Multiple Drug Resistance in Tertiary Care Hospital.	Gajul,Shivali V; Mohite,Shivajirao T; Mangalgi,Smita S; Wavare,Sanjay M; Kakade,Satish V	Journal of laboratory physicians	25949057	2015	cross-section	Retrospective	India	2010-01-01	2012-02-01	na	na	318	18	0.0566038	na	na	na	na	Blood(18)	Sepsis(18)	18	24	0.75	Klebsiella pneumoniae(18)	A	na	na	MBL-nd(18)	nd	na
KPC-2-producing Klebsiella pneumoniae ST147 in a neonatal unit: Clonal isolates with differences in colistin susceptibility attributed to AcrAB-TolC pump	Naha,Sharmi; Sands,Kirsty; Mukherjee,Subhankar; Roy,Chayan; Rameez,Moidu Jameela; Saha,Bijan; Dutta,Shanta; Walsh,Timothy R.; Basu,Sulagna	INTERNATIONAL JOURNAL OF ANTIMICROBIAL AGENTS	31954832	2020	cross-section	Retrospective	India	2013	2016	NICU	na	na	4	na	na	na	na	na	Blood(4)	Sepsis(4)	4	na	na	Klebsiella pneumoniae(4)	B+F	PRJNA445372	ST147(4)	KPC-2(4)	all, CTX-M-15	KPC-2/ IncFII
Large-Scale Genomic Epidemiology of Klebsiella pneumoniae Identified Clone Divergence with Hypervirulent Plus Antimicrobial-Resistant Characteristics Causing Within-Ward Strain Transmissions	Pei,Na; Li,Yanming; Liu,Chunjiao; Jian,Zijuan; Liang,Tianzhu; Zhong,Yiming; Sun,Wanying; He,Jingxuan; Cheng,Xinyi; Li,Hongling; Lei,Xiaole; Liu,Xin; Deng,Ziqing; Liu,Qingxia; Chen,Xia; Yan,Qun; Kristiansen,Karsten; Li,Junhua; Liu,Wenen	MICROBIOLOGY SPECTRUM	35416698	2022	cross-section	Retrospective	China	2013-01-01	2018-07-01	Neonatal Ward	na	na	18	na	na	na	na	na	Blood(9),respiratory secretion(6),stool(3)	na	18	125	0.144	Klebsiella pneumoniae(17),Klebsiella quasipneumoniae(1)	C+F	CNP0001198	ST11(2),ST307(8),ST736(1),ST2236(2),ST3350(5)	NDM-1(7),IMP-38(7),IMP-4(1),KPC-2(3)	nd	na, IncFIB, IncFII, IncR, and IncHI1B
Molecular characterization of NDM-1-producing Klebsiella pneumoniae ST29,ST347,ST1224,and ST2558 causing sepsis in neonates in a tertiary care hospital of North-East India	Mukherjee,Subhankar; Bhattacharjee,Anik; Naha,Sharmi; Majumdar,Tapan; Debbarma,Sanjib Kumar; Kaur,Harpreet; Dutta,Shanta; Basu,Sulagna	INFECTION GENETICS AND EVOLUTION	30677535	2019	cross-section	Retrospective	India	2016-07-01	2017-12-01	NICU(10)/PICU(6)/Neonatal Ward(26)	42	na	12	na	na	na	na	0.25	Blood(12)	Sepsis(12)	12	184	0.0652174	Klebsiella pneumoniae(12)	B	na	ST347(5),ST29(2),ST2558(2),ST1224(3)	NDM-1(12)	all, CTX-M-15	NDM-1/IncFIIK conjugative
Molecular characterization of novel sequence type of carbapenem-resistant New Delhi metallo-beta-lactamase-1-producing Klebsiella pneumoniae in the neonatal intensive care unit of an Indian hospital	Ahmad,Nayeem; Ali,Syed M.; Khan,Asad U.	INTERNATIONAL JOURNAL OF ANTIMICROBIAL AGENTS	30578964	2019	cross-section	Retrospective	India	2016-10-01	2017-04-01	NICU	35	na	17	na	na	17	na	na	nd(17)	na	17	na	na	Klebsiella pneumoniae(17)	B+D	na	ST15(7),ST16(5),ST657(1),ST873(1),ST3344(2)	NDM-1(8),NDM-5(2),NDM-1+OXA-48(5),NDM-4+OXA-48(1),NDM-5+OXA-48(1)	13/17, CTX-M-15	na, A/C, X
Molecular epidemiology of Carbapenem-resistant Klebsiella pneumoniae in a paediatric hospital in China	Wang B,Pan F,Wang C,Zhao W,Sun Y,Zhang T,Shi Y,Zhang H.	Int J Infect Dis	32068096	2020	cross-section	Retrospective	China	2018-01-01	2018-12-01	NICU	na	na	60	na	na	na	na	na	na	na	60	na	na	Klebsiella pneumoniae(60)	C	na	na	KPC-2(13),NDM-5(40),nd(7)	nd	na
Molecular Epidemiology of Clonally Related Metallo-beta-Lactamase-Producing Klebsiella pneumoniae Isolated from Newborns in a Hospital in Shandong,China	Jin,Yan; Dong,Chunzhong; Shao,Chunhong; Wang,Yong; Liu,Yun	JUNDISHAPUR JOURNAL OF MICROBIOLOGY	10.5812/jjm.14046	2017	cross-section	Retrospective	China	2011-09-01	2014-06-01	Neonatal unit(13),PICU(3)	na	na	16	na	na	16	na	na	Blood(1),umbilicus(2),Sputum(13)	Pneumonia(major,nd)	16	na	na	Klebsiella pneumoniae(16)	B	na	ST54(12),ST705(2),ST20(1),ST290(1)	NDM-1(6),IMP-4(9),IMP-8(1)	all, CTX-M-14(8), CTX-M-15(8)	na
MOTHER-TO-CHILD TRANSMISSION OF KPC CARBAPENEMASE-PRODUCING KLEBSIELLA PNEUMONIAE AT BIRTH	Bonfanti,Paolo; Bellu,Roberto; Principe,Luigi; Caramma,Ilaria; Condo,Manuela; Giani,Tommaso; Rossolini,Gian Maria; Luzzaro,Francesco	PEDIATRIC INFECTIOUS DISEASE JOURNAL	27846056	2017	case report/series	Retrospective	Italy	2014-04-01	na	NICU	na	na	1	na	na	na	na	0	Blood(1),bronchial aspirate(1)	Sepsis(1)	2	na	na	Klebsiella pneumoniae(2)	A	na	ST512(2)	KPC-3(2)	0/2	na
Mother-to-child transmission of KPC-producing Klebsiella pneumoniae: potential relevance of a low microbial urinary load for screening purposes	Principe,L.; Meroni,E.; Conte,V.; Mauri,C.; Di Pilato,V.; Giani,T.; Bonfanti,P.; Rossolini,G. M.; Luzzaro,F.	JOURNAL OF HOSPITAL INFECTION	29042234	2018	case report/series	Retrospective	Italy	2014-04-01	na	na	na	na	na	na	na	2	na	na	Throat swabs(1),Rectal swabs(2),conjunctival swabs(1)	na	4	na	na	Klebsiella pneumoniae(4)	F	na	ST307(2)	KPC-3(2)	0/2	na
Multicenter Genomic Analysis of Carbapenem-Resistant Klebsiella pneumoniae from Bacteremia in China	Cienfuegos-Gallet A.V.,Zhou Y.,Ai W.,Kreiswirth B.N.,Yu F.,Chen L.	Microbiology Spectrum	35230130	2022	cross-section	Retrospective	China	2015-04-01	2018-11-01	pediatrics neonatology	na	na	25	na	na	na	na	na	na	na	25	na	na	Klebsiella pneumoniae(25)	B+F	PRJNA354234	ST11(8),ST45(12),ST307(3),ST3350(1),ST462(1),	KPC-nd(8),NDM-nd(12),IMP-nd(3),KPC-nd+NDM-nd(2)	nd	na
Multidrug resistance pattern in bacteriological isolates of neonatal septicemia in NICU of a tertiary care center	Fareya Haider,*, Zahida Parveen Dar, Aman Gupta, Shadma Yaqoob, Mastan Singh	Indian Journal of Microbiology Research	10.18231/2394-5478.2018.0065	2018	cross-section	Retrospective	Saudi Arabia	2017-05-01	2018-05-01	NICU	na	na	2	na	na	na	na	na	Blood(2)	BSI(2)	2	32	0.0625	Klebsiella pneumoniae(2)	B	na	na	na	na	na
Multidrug resistant Klebsiella pneumoniae in NICU - What next? Trend of antibiotic resistance	Tagare A.,Kadam S.,Vaidya U.,Deodhar J.,Pandit A.	Journal of Pediatric Infectious Diseases	10.3233/JPI-2010-0245	2010	cross-section	Retrospective	India	2006-10-01	2008-09-01	NICU	40	1383	8	0.00578453	na	na	na	na	na	na	8	na	na	Klebsiella pneumoniae(/)	B	na	na	na	na	na
Multidrug resistant NDM-1 metallo-beta-lactamase producing Klebsiella pneumoniae sepsis outbreak in a neonatal intensive care unit in a tertiary care center at central India	Khajuria,Atul; Praharaj,Ashok Kumar; Kumar,Mahadevan; Grover,Naveen; Aggarwal,Amit	INDIAN JOURNAL OF PATHOLOGY AND MICROBIOLOGY	24739834	2014	cross-section	Retrospective	India	2012-02-01	2012-03-01	NICU	na	na	6	na	na	na	na	na	Blood(6)	BSI(6)	6	na	na	Klebsiella pneumoniae(6)	B	na	na	NDM-1(6)	all, CTX-M-15	transferable
NDM-5-producing carbapenem-resistant Klebsiella pneumoniae of sequence type 789 emerged as a threat for neonates: a multicentre,genome-based study	Wei,Li; Feng,Yu; Wen,Hongxia; Ya,Hu; Qiao,Fu; Zong,Zhiyong	INTERNATIONAL JOURNAL OF ANTIMICROBIAL AGENTS	34958865	2022	cross-section	Prospective	China	2019-03-01	2019-08-01	NICU	na	na	27	na	na	27	na	na	Sputum(18),urine(3),Blood(3),stool(2),Tracheal tube(1)	Pneumonia(19),BSI(3),urinary(3)	27	na	na	Klebsiella pneumoniae(27)	B+F	na	ST789(27)	NDM-5(27)	all, CTX-M-15	IncX3
Neonatal sepsis in a tertiary care hospital: bacteriological profile and its antimicrobial sensitivity.	Madiha Ahmed, Muhammad Yasrab*, Arshad Khushdil, Khadija Qamar**, Zeeshan Ahmed	Pak Armed Forces Med J	na, ZFF2	2018	cross-section	Retrospective	Pakistan	2017-07-01	2017-12-01	NICU	na	2480	5	0.00201613	na	na	na	na	Blood(5)	BSI(5)	5	33	0.151515	Klebsiella pneumoniae(5)	A	na	na	na	na	na
New Delhi Metallo-beta-Lactamase 1-Producing Klebsiella pneumoniae ST719 Isolated from a Neonate in China	Li,Jinhui; Hu,Xiaofeng; Yang,Lang; Lin,Yanfeng; Liu,Yuqi; Li,Peihan; Wang,Kaiying; Qiu,Shaofu; Li,Peng; Song,Hongbin	MICROBIAL DRUG RESISTANCE	31730396	2020	case report/series	Retrospective	China	2014	na	na	na	na	1	na	na	na	na	na	Blood(1)	BSI(1)	1	na	na	Klebsiella pneumoniae(1)	B+F	PRJNA486074	ST719	NDM-1(1)	all, SHV-12	IncX3
Nosocomial infection by Klebsiella pneumoniae among neonates: a molecular epidemiological study	Luo,K.; Tang,J.; Qu,Y.; Yang,X.; Zhang,L.; Chen,Z.; Kuang,L.; Su,M.; Mu,D.	JOURNAL OF HOSPITAL INFECTION	33290814	2021	cross-section	Retrospective	China	2013-01-01	2018-12-01	NICU	na	na	12	na	na	12	na	na	nd(12)	Infection-nd(12)	12	80	0.15	Klebsiella pneumoniae(12)	B+F	na	cgST1(n=2),cgST2(n=1),cgST3(n=1) and cgST4(n=8)	NDM-5(8),NDM-1(2),IMP-4(2)	nd	na
Nosocomial outbreak of KPC-2-and NDM-1-producing Klebsiella pneumoniae in a neonatal ward: a retrospective study	Yu,Jing; Tan,Kun; Rong,Zhihui; Wang,Yue; Chen,Zhongju; Zhu,Xuhui; Wu,Li; Tan,Li; Xiong,Wei; Sun,Ziyong; Chen,Ling	BMC INFECTIOUS DISEASES	27733128	2016	cross-section	Retrospective	China	2005-01-01	2015-11-01	neonatal ward	na	na	27	na	na	na	na	na	Blood(9),urine(8),aspiration catheter(5),and Sputum(5).	na	27	na	na	Klebsiella pneumoniae(27)	B+D	na	ST11(22),ST20(4),ST888(1)	KPC-2(22),NDM-1(5)	all, CTX-M	na
Occurrence of blaNDM Variants Among Enterobacteriaceae From a Neonatal Intensive Care Unit in a Northern India Hospital.	Ahmad, Nayeem; Khalid, Shamsi; Ali, Syed M; Khan, Asad U	Frontiers in microbiology	29563908	2018	cross-section	Retrospective	India	2015-12-01	2017-01-01	NICU	35	1140	na	na	1140	na	na	na	Blood(nd), Rectal swab(nd)	na	18	na	na	Klebsiella pneumoniae(18)	B+D	na	na	NDM-1(6),NDM-4(11),NDM-5(1)	2/18, SHV-2	na, K, FIIA
Outbreak of colonization by carbapenemase-producing Klebsiella pneumoniae in a neonatal intensive care unit: Investigation,control measures and assessment	Zhou,Jiong; Li,Guiping; Ma,Xiaojun; Yang,Qiwen; Yi,Jie	AMERICAN JOURNAL OF INFECTION CONTROL	26149749	2015	case report/series	Retrospective	China	2013-01-01	2013-08-01	NICU	20	na	1	na	na	8	na	na	Rectal(8),Throat(5),Tracheal intubation head(2),Feces(1),Peripheral Blood(1)	BSI(1)	17	na	na	Klebsiella pneumoniae(17)	A	na	na	na	na	na
Outbreak of Efficiently Transferred Carbapenem-Resistant bla(NDM)-Producing Gram-Negative Bacilli Isolated from Neonatal Intensive Care Unit of an Indian Hospital	Khalid, Shamsi; Ahmad, Nayeem; Ali, Seyed M.; Khan, Asad U.	MICROBIAL DRUG RESISTANCE	31397624	2020	cross-section	Retrospective	India	2017-05-01	2017-09-01	NICU	na	na	6	na	na	6	na	na	Blood(6)	BSI(6)	6	na	na	Klebsiella pneumoniae(6)	B	na	na	NDM-1(6)	nd	na, multiple
Outbreak of Hypervirulent Multidrug-resistant Klebsiella variicola Causing High Mortality in Neonates in Bangladesh	Farzana,Refath; Jones,Lim S.; Rahman,Md Anisur; Andrey,Diego O.; Sands,Kirsty; Portal,Edward; Watkins,W. John; Pervin,Monira; Banerjee,Manisha; Walsh,Timothy R.	CLINICAL INFECTIOUS DISEASES	30204843	2019	cross-section	Retrospective	Bangladesh	2016-10-01	2017-01-01	neonatal unit	na	406	5	0.0147783	na	na	na	0.2	Blood(5)	Sepsis(5)	5	14	0.357143	Klebsiella variicola(5)	C+F	PRJNA420954, PRJNA484792	ST771(5)	NDM-1(5)	all, CTX-M-15	na, multiple
Outbreak of Multidrug Resistant NDM-1-Producing Klebsiella pneumoniae from a Neonatal Unit in Shandong Province,China	Jin,Yan; Shao,Chunhong; Li,Jian; Fan,Hui; Bai,Yuanyuan; Wang,Yong	PLOS ONE	25799421	2015	cross-section	Retrospective	China	2012-08-01	2013-09-01	neonatal unit(19)	na	na	19	na	na	19	na	na	Sputum(18),umbilicus(1)	Pneumonia(18),umbilical infection(1)	19	na	na	Klebsiella pneumoniae(19)	B	na	ST17(2),ST20(16),ST54(1)	NDM-1(19)	all, CTX-M-14(2), CTX-M-15(17)	na, size, no replicon
Outbreak of NDM-1-Producing Klebsiella pneumoniae Causing Neonatal Infection in a Teaching Hospital in Mainland China	Zhang,XiaoYu; Li,XianPing; Wang,Min; Yue,Hejia; Li,PengLing; Liu,YaPing; Cao,Wei; Yao,DongMei; Liu,Li; Zhou,XiaoLan; Zheng,Rong; Bo,Tao	ANTIMICROBIAL AGENTS AND CHEMOTHERAPY	25941224	2015	case report/series	Retrospective	China	2012-08-01	2013-03-01	NICU	na	na	8	na	na	na	na	0.125	Blood(3),Sputum(5).	BSI(3),neonatal pneumonia(5)	8	na	na	Klebsiella pneumoniae(8)	B	na	ST17(7),ST433(1)	NDM-1(8)	7/8, CTX-M-15(7), 0(1)	transferable
Outbreak of NDM-1-Producing Klebsiella pneumoniae in a Neonatal Unit in Colombia	Escobar Perez,Javier Antonio; Olarte Escobar,Narda Mara; Castro-Cardozo,Betsy; Valderrama Marquez,Ismael Alberto; Garzon Aguilar,Martha Isabel; Martinez de la Barrera,Leslie; Barrero Barreto,Esther Rocio; Alejandro Marquez-Ortiz,Ricaurte; Moncada Guayazan,Maria Victoria; Vanegas Gomez,Natasha	ANTIMICROBIAL AGENTS AND CHEMOTHERAPY	23357776	2013	case report/series	Retrospective	Colombia	2011-08-01	2012-01-01	neonatal unit	na	na	6	na	na	na	na	0.333333	Blood(5),urine(1)	BSI(4), necrotizing enterocolitis(NEC)(2)	6	na	na	Klebsiella pneumoniae(6)	B+D	na	ST1043(6)	NDM-1(6)	nd	na
Outbreak of NDM-1-producing Klebsiella pneumoniae ST76 and ST37 isolates in neonates	Zhu,J.; Sun,L.; Ding,B.; Yang,Y.; Xu,X.; Liu,W.; Zhu,D.; Yang,F.; Zhang,H.; Hu,F.	EUROPEAN JOURNAL OF CLINICAL MICROBIOLOGY & INFECTIOUS DISEASES	26803822	2016	cross-section	Retrospective	China	2014-03-01	2014-06-01	NICU(11)/neonatal ward(4)	na	na	6	na	na	15	na	na	Sputum(14),trachea cannula(1)	Infection-nd(6)	15	na	na	Klebsiella pneumoniae(15)	B	na	ST76(6),ST37(9)	NDM-1(12),nd(3)	7/15, CTX-M-15	transferable
Outbreak of nosocomial NDM-1-producing Klebsiella pneumoniae ST1419 in a neonatal unit	Yu,Jing; Wang,Yue; Chen,Zhongju; Zhu,Xuhui; Tian,Lei; Li,Li; Sun,Ziyong	JOURNAL OF GLOBAL ANTIMICROBIAL RESISTANCE	28109845	2017	cross-section	Retrospective	China	2014-05-01	2014-08-01	neonatal unit	60	na	2	na	na	2	na	na	Sputum(2)	Pneumonia(2)	2	na	na	Klebsiella pneumoniae(2)	B	na	ST101(1),ST1419(1)	NDM-1(2)	all, SHV-12±CTX-M-15	transferable
Outbreak of plasmid-mediated NDM-1-producing Klebsiella pneumoniae ST105 among neonatal patients in Yunnan,China	Zheng,Rui; Zhang,Qian; Guo,Yidan; Feng,Yue; Liu,Li; Zhang,Amei; Zhao,Yue; Yang,Xiaoyu; Xia,Xueshan	ANNALS OF CLINICAL MICROBIOLOGY AND ANTIMICROBIALS	26896089	2016	cross-section	Retrospective	China	2014-01-01	2014-03-01	NICU	na	na	18	na	na	18	na	0.0555556	Sputum(4),stool(10),Blood(4)	na	18	na	na	Klebsiella pneumoniae(18)	B	na	ST105(18)	NDM-1(12),NDM-1+IMP-4(6)	all, CTX-M-15	NDM-1/IncFI
Outbreak of pulmonary infection caused by Klebsiella pneumoniae isolates harbouring b/a(IMP-4) and b/a(DHA-1) in a neonatal intensive care unit in China	Yu,Fangyou; Ying,Qunhua; Chen,Chun; Li,Tingjian; Ding,Baixing; Liu,Ying; Lu,Yuanyuan; Qin,Zhiqiang; Parsons,Chris; Salgado,Cassandra; Qu,Di; Pan,Jingye; Wang,Liangxing	JOURNAL OF MEDICAL MICROBIOLOGY	22466031	2012	cross-section	Retrospective	China	2010-10-01	2010-12-01	NICU	na	na	4	na	na	na	na	na	Sputum(4)	Pulmonary infection(4)	4	na	na	Klebsiella pneumoniae(4)	B	na	na	IMP-4(4)	all, CTX-M-14	na
Outbreak of ST395 KPC-Producing Klebsiella pneumoniae in a Neonatal Intensive Care Unit in Palermo,Italy	Maida,Carmelo M.; Bonura,Celestino; Geraci,Daniela M.; Graziano,Giorgio; Carattoli,Alessandra; Rizzo,Angelo; Torregrossa,Maria V.; Vecchio,Davide; Giuffre,Mario	INFECTION CONTROL AND HOSPITAL EPIDEMIOLOGY	29444730	2018	cross-section	Prospective	Italy	2016-12-01	2017-01-01	NICU	na	na	6	na	na	6	na	na	Rectal swabs(8)	na	8	na	na	Klebsiella pneumoniae(8)	B+F	na	ST395(7),ST307(1)	KPC-3(8)	all, CTX-M-15	na
OXA-181-Like Carbapenemases in Klebsiella pneumoniae ST14,ST15,ST23,ST48,and ST231 from Septicemic Neonates: Coexistence with NDM-5,Resistome,Transmissibility,and Genome Diversity	Naha,Sharmi; Sands,Kirsty; Mukherjee,Subhankar; Saha,Bijan; Dutta,Shanta; Basu,Sulagna	MSPHERE	33441403	2021	cross-section	Retrospective	India	2013	2016	NICU	na	na	11	na	na	11	na	na	Blood(11)	Sepsis(11)	11	146	0.0753425	Klebsiella pneumoniae(11)	B+F	PRJNA548120	ST14(4),ST15(2),ST23(2),ST48(2),ST231(1)	OXA-181(4),OXA-232(3),NDM-5+OXA-181(3),NDM-5+OXA-232(1)	all, CTX-M-15	OXA-181(7, ST48 2, ST15 2, ST14 3)/232(4, ST14 1, ST23 2, ST231 1)/ColKP3, NDM-5/IncFII(4, ST14)
Oxacillinase-181 Carbapenemase-Producing Klebsiella pneumoniae in Neonatal Intensive Care Unit,Ghana,2017-2019	Labi,Appiah-Korang; Nielsen,Karen L.; Marvig,Rasmus L.; Bjerrum,Stephanie; Enweronu-Laryea,Christabel; Bennedbaek,Marc; Newman,Mercy J.; Ayibor,Prosper K.; Andersen,Leif P.; Al Kurtzhals,Jorgen	EMERGING INFECTIOUS DISEASES	32818427	2020	cross-section	Retrospective	Ghana	2017-09-01	2019-02-01	NICU	na	na	8	na	na	26	na	na	Swabs(18),Blood(8)	BSI(8)	26	na	na	Klebsiella pneumoniae(26)	C+F	PRJEB37523	ST17(25),ST48(1)	OXA-181(26)	all, CTX-M-15	na. all, IncX3, IncF1B (Mar), IncQ1, ColKP3 IncColKP3
Pattern of Gram-negative Blood Stream Infections and their Antibiotic Susceptibility Profiles in a Neonatal Intensive Care Unit	F.SanaL.SattiG.ZamanA.GardeziA.ImtiazA.AhmedM.T.Khadim	Journal of Hospital Infection	29128348	2018	cross-section	Retrospective	Pakistan	2016-02-01	2017-09-30	NICU	na	na	14	na	na	na	na	na	Blood(14)	BSI(14)	14	24	0.583333	Klebsiella pneumoniae(14)	A	na	na	na	na	na
Predictors of positive blood culture and deaths among neonates with suspected neonatal sepsis in a tertiary hospital,Mwanza-Tanzania	Neema Kayange 1, Erasmus Kamugisha, Damas L Mwizamholya, Seni Jeremiah, Stephen E Mshana	BMC Pediatr	20525358	2010	cross-section	Prospective	Tanzania	2009-03-01	2009-09-01	na	na	300	1	0.00333333	na	na	na	na	na	na	1	na	na	Klebsiella pneumoniae(1)	B	na	na	na	na	na
Predominance of Multi-Drug Resistant Klebsiella pneumonia and Other Gram Negative Bacteria in Neonatal Sepsis in Equatorial Guinea	Aleksey shatalov et al.	Open journal of Medical Microbiology	10.4236/ojmm.2015.54031	2015	cross-section	Retrospective	Guinea	2013-08-01	2015-10-01	na	na	na	2	na	na	na	na	na	Blood(2)	BSI(2)	2	16	0.125	Klebsiella pneumoniae(2)	B	na	na	na	na	na
Prevalence and Molecular Typing of Carbapenemase-Producing Enterobacterales among Newborn Patients in Italy	Agosta,Marilena; Bencardino,Daniela; Argentieri,Marta; Pansani,Laura; Sisto,Annamaria; Degli Atti,Marta Luisa Ciofi; D'Amore,Carmen; Putignani,Lorenza; Bagolan,Pietro; Iacobelli,Barbara Daniela; Dotta,Andrea; Martini,Ludovica; Di Chiara,Luca; Magnani,Mauro; Perno,Carlo Federico; Andreoni,Francesca; Bernaschi,Paola	ANTIBIOTICS-BASEL	35453183	2022	cross-section	Retrospective	Italy	2016-07-01	2019-12-01	neonatal intensive unit	na	99	na	na	na	28	na	na	Rectal swabs(28)	na	28	55	0.509091	Klebsiella pneumoniae(28)	C	na	ST307(5),ST17(4),ST395(4),ST101(1),ST1412(2),ST54(2),ST512(1),ST11(1),ST160(1),ST466(1),ST35(1),ST231(1),ST323(1),ST1164(1)	KPC-nd+NDM-nd(14),KPC-nd(5),NDM-nd(8),OXA-48(1)	nd	na, multiple
Resistance mechanisms and population structure of highly drug resistant Klebsiella in Pakistan during the introduction of the carbapenemase NDM-1	Heinz,Eva; Ejaz,Hasan; Scott,Josefin Bartholdson; Wang,Nancy; Gujaran,Shruti; Pickard,Derek; Wilksch,Jonathan; Cao,Hanwei; Haq,Ikram-ul; Dougan,Gordon; Strugnell,Richard A.	SCIENTIFIC REPORTS	30787414	2019	cross-section	Retrospective	Pakistan	2010	2012	na	na	na	2	na	na	na	na	0	Blood(2)	BSI(2)	2	67	0.0298507	Klebsiella pneumoniae(2)	F	PRJEB6574	ST15(2)	NDM-1(2)	all, CTX-M-15	na, multiple
Resistance profiles and resistome mapping of multidrug resistant carbapenem-hydrolyzing Klebsiella pneumoniae strains isolated from the nares of preterm neonates	Bhattacharjee,Bornali; Bardhan,Taniya; Chakraborty,Madhurima; Basu,Manjari	INTERNATIONAL JOURNAL OF ANTIMICROBIAL AGENTS	30572009	2019	cross-section	Retrospective	India	2017	2018	sick neonatal care unit	na	38	na	na	38	4	0.105263	na	Nasal swab(6)	na	6	8	0.75	Klebsiella pneumoniae(6)	D+F	PRJNA479760	ST711(1), ST2816(1), nd(4)	NDM-1(3), NDM-5(1), NDM-7(2)	all, CTX-M-15	na
Risk factors for carbapenem resistant Klebsiella pneumoniae rectal colonization in pediatric units	Ulu-Kilic,Aysegul; Alp,Emine; Percin,Duygu; Cevahir,Fatma; Altay-Kurkcu,Cemile; Ozturk,Ahmet; Ozturk,Adnan	JOURNAL OF INFECTION IN DEVELOPING COUNTRIES	25313618	2014	case-control	Prospective	Turkey	2012-06-01	2012-12-01	na	na	145	na	na	145	45	0.310345	na	Rectal swabs(45)	na	45	na	na	Klebsiella pneumoniae(45)	A	na	na	na	na	na
Sepsis in neonates due to imipenem-resistant Klebsiella pneumoniae producing NDM-1 in India	Roy,Subhasree; Viswanathan,Rajlakshmi; Singh,Arun K.; Das,Parijat; Basu,Sulagna	JOURNAL OF ANTIMICROBIAL CHEMOTHERAPY	21393155	2011	case report/series	Retrospective	India	na	na	NICU	na	na	2	na	na	na	na	na	Endotracheal aspirate(1),Blood(1)	Sepsis(2)	2	na	na	Klebsiella pneumoniae(2)	B	na	na	NDM-1(2)	1/2, CTX-M-15	na
Sepsis in Neonates: Prevalence of Micro-Organisms and Their Susceptibility Pattern in Neonatal Intensive Care Unit of a Tertiary Care Hospital – A Retrospective Study	Gayathiri Govindaraju1, Vijayakumar Arumugam2, TM Uma Mageswari3, Balakrishnan Rajaiah4*, and Srinivas Ramakrishnan5	J Basic Clin Pharma	na, ZFF3	2020	cross-section	Retrospective	India	2015-01-01	2018-12-01	NICU	na	3347	9	0.00268898	na	na	na	na	Blood(9)	BSI(9)	9	23	0.391304	Klebsiella pneumoniae(9)	A	na	na	KPC-nd(9)	nd	na
Spread of Carbapenemase-producing Enterobacteria in a Southwest Hospital in China	Chen,Sheng; Feng,Wei; Chen,Jianhong; Liao,Wei; He,Nianhai; Wang,Qian; Sun,Fengjun; Xia,Peiyuan	ANNALS OF CLINICAL MICROBIOLOGY AND ANTIMICROBIALS	25113057	2014	cross-section	Retrospective	China	2009-01-01	2010-12-01	Pediatrics	na	na	12	na	na	na	na	na	Sputum(11),Blood(1)	Pneumonia(11),Pneumonia+BSI(1)	12	na	na	Klebsiella pneumoniae(12)	B	na	na	IMP-4(10),nd(2)	nd	na
ST37 Klebsiella pneumoniae: development of carbapenem resistance in vivo during antimicrobial therapy in neonates	Li,Pengling; Wang,Min; Li,Xianping; Hu,Feihu; Yang,Min; Xie,Yixin; Cao,Wei; Xia,Xiaomeng; Zheng,Rong; Tian,Jingjing; Zhang,Kan; Chen,Fang; Tang,Aiguo	FUTURE MICROBIOLOGY	28699768	2017	cross-section	Retrospective	China	2014	2016	na	na	na	25	na	na	na	na	na	Sputum(17),feces(9),Blood(2),gastric juice(1)	Pneumonia(17),BSI(2)	29	na	na	Klebsiella pneumoniae(29)	B	na	ST37(16),ST70(4),ST54(8),ST20(1)	OXA-1(18)+unknown,NDM-1(1),nd(10)	nd	na
Successful control of an outbreak of colonization by Klebsiella pneumoniae carbapenemase-producing K. pneumoniae sequence type 258 in a neonatal intensive care unit,Italy	Giuffre,M.; Bonura,C.; Geraci,D. M.; Saporito,L.; Catalano,R.; Di Noto,S.; Nociforo,F.; Corsello,G.; Mammina,C.	JOURNAL OF HOSPITAL INFECTION	24074641	2013	case-control	Retrospective	Italy	2012-09-18	2012-11-14	NICU	16	54	na	na	54	10	0.185185	na	Rectal swab(10)	na	10	na	na	Klebsiella pneumoniae(10)	A	na	ST258(10)	KPC-3(10)	nd	na
Tracking Multidrug-Resistant Klebsiella pneumoniae from an Italian Hospital: Molecular Epidemiology and Surveillance by PFGE,RAPD and PCR-Based Resistance Genes Prevalence	Ripabelli,Giancarlo; Tamburro,Manuela; Guerrizio,Giuliana; Fanelli,Incoronata; Flocco,Romeo; Scutella,Massimiliano; Sammarco,Michela L.	CURRENT MICROBIOLOGY	29523910	2018	case report/series	Retrospective	Italy	during 2010	2014-2016	NICU	na	na	na	na	na	1	na	na	Tracheal cannula(1)	na	1	na	na	Klebsiella pneumoniae(1)	A	na	na	na	na	na
Transfer of OXA-48-positive carbapenem-resistant Klebsiella pneumoniae from Turkey to France	Levast,Marion; Poirel,Laurent; Carrer,Amelie; Deiber,Michel; Decroisette,Emmanuel; Mallaval,Frank-Olivier; Lecomte,Claire; Nordmann,Patrice	JOURNAL OF ANTIMICROBIAL CHEMOTHERAPY	21393135	2011	case report/series	Retrospective	France	2010	na	NICU	na	na	1	na	13	1	na	na	Pharyngeal aspiration(1)	Sepsis+pneumonia(1)	1	na	na	Klebsiella pneumoniae(1)	A	na	na	OXA-48(1)	0/1	conjugative
Trends in profiles of bacteria causing neonatal sepsis in Central Nigeria Hospital	N Medugu，Iregbu, K.C.	African Journal of Clinical and Experimental Microbiology	10.4314/ajcem.v18i1.7	2017	cross-section	Retrospective	Nigeria	2013	2015	na	na	na	2	na	na	na	na	na	Blood(2)	BSI(2)	2	9	0.222222	Klebsiella pneumoniae(2)	B	na	na	na	na	na
Two Phenotypes of Klebsiella pneumoniae ST147 Outbreak from Neonatal Sepsis with a Slight Increase in Virulence	Zou,Hua; Shen,Yan; Li,Chunli; Li,Qiuhong	INFECTION AND DRUG RESISTANCE	35023933	2022	cross-section	Retrospective	China	2017-09-01	2019-08-01	na	na	na	14	na	na	na	na	na	Blood(5),respiratory(4),catheter(2),secretion(2),urine(1)	na	14	na	na	Klebsiella pneumoniae(14)	B	na	ST147(12),ST3444(1),ST17(1)	NDM-1(14)	nd	na
Using Whole Genome Sequencing to Trace,Control and Characterize a Hospital Infection of IMP-4-Producing Klebsiella pneumoniae ST2253 in a Neonatal Unit in a Tertiary Hospital,China	Bai,Yuanyuan; Shao,Chunhong; Hao,Yingying; Wang,Yueling; Jin,Yan	FRONTIERS IN PUBLIC HEALTH	34976919	2021	cross-section	Retrospective	China	2018-11-09	2019-11-13	NICU	na	na	3	na	na	3	na	na	Rectal swab(3),Blood(1),Sputum(3)	Respiratory(3),Blood(1)	7	na	na	Klebsiella pneumoniae(7)	F	PRJNA523676	ST2253(7)	IMP-4(7)	nd	IncN
Verona integron-encoded metallo-beta-lactamase-producing Klebsiella pneumoniae sepsis in an extremely premature infant	Ciccia,Matilde; Ambretti,Simone; Guerra,Luca; Sandri,Fabrizio	CASE REPORTS IN PERINATAL MEDICINE	10.1515/crpm-2018-0011	2018	case report/series	Retrospective	Italy	2017-08-01	2017-10-01	NICU	na	na	1	na	na	na	na	na	Blood(1)	Ventilator-associated pneumonia+bacteraemia(1)	1	na	na	Klebsiella pneumoniae(1)	C	na	na	VIM-nd(1)	nd	na
[Genetic determinants of resistance of hospital-associated strains of Klebsiella pneumoniae to beta-lactam antibiotics isolated in neonates].	Dubodelov, D V; Lubasovskaya, L A; Shubina, E S; Mukosey, I S; Korostin, D O; Kochetkova, T O; Bogacheva, N A; Bistritskiy, A A; Gordeev, A B; Trofimov, D Y; Priputnevich, T V; Zubkov, V V	Genetika	29369564	2016	case report/series	Retrospective	Russia	na	na	NICU	na	na	1	na	na	na	na	na	Clinical sample,nd(1)	na	1	na	na	Klebsiella pneumoniae(1)	B+C+F	na	ST395(1)	OXA-48(1)	0/1,	na
[Risk factors for Klebsiella pneumoniae carbapenemase-producing Klebsiella pneumoniae colonization in neonates].	Ma, Ming-Sheng; Wang, Dan-Hua; Sun, Xiu-Jing; Li, Zheng-Hong; Wang, Chen	Zhongguo dang dai er ke za zhi = Chinese journal of contemporary pediatrics	25344173	2014	case-control	Retrospective	China	2012-08-01	2013-04-01	NICU	na	474	1	0.0021097	474	9	0.0189873	0	Rectal swab(9), Clinical sample,nd(1)	Infection-nd(1)	10	na	na	Klebsiella pneumoniae(10)	B	na	na	KPC-nd(10)	nd	na
Detección rápida de Enterobacterias productoras de carbapenemasas en hisopados rectales de pacientes neonatos colonizados	Sánchez, Magda; Josa M, Diego	Infectio	na, HY	2021	cross-section	Retrospective	Colombia	2019-02-01	2012-04-01	NICU	na	57	0	0	57	13	0.22807	na	Rectal swab(13)	na	13	na	na	Klebsiella pneumoniae(13)	B	na	na	KPC-nd(13)	nd	na
*nd, not determined
*na, not avaliable
*no. number
*KP, Klebsiella pneumoniae
*CRKP, carbapenem-resistant Klebsiella pneumoniae
*ICU, intensive care unit
*NICU, neonatal intensive care unit
*BSI, bloodstream infection
