# Supplementary material for: Prevalence and clonal diversity of carbapenem-resistant Klebsiella pneumoniae causing neonatal infections: A systematic review of 128 articles across 30 countries
Source: PLoS Med. 2023 Jun 20;20(6):e1004233. doi: 10.1371/journal.pmed.1004233 (PMC10281588; doi:10.1371/journal.pmed.1004233)
Supplement: S2 Dataset — (XLSX) [file pmed.1004233.s014.xlsx]

## Sheet: cross-section
Author, year	Ttile	PMID or doi	Selection: (Maximum 3 stars)			Comparability: (Maximum 2 stars)	Outcome: (Maximum 2 stars)		Quality Score
			1) Representativeness of the sample: a) Truly representative of the average in the target population.(all subjects or random sampling)* b) Somewhat representative of the average in the target population.(non-random sampling) * c) Selected group of users. d) No description of the sampling strategy.	2) Non-respondents: a) Comparability between respondents and non-respondents characteristics is established, and the response rate is satisfactory.* b) The response rate is unsatisfactory, or the comparability between respondents and non-respondents is unsatisfactory. c) No description of the response rate or the characteristics of the responders and the non-responders.	3) Ascertainment of the exposure (risk factor): a) Validated measurement tool(*). b) Non-validated measurement tool, but the tool is available or described. c) No description of the measurement tool.	1) The subjects in different outcome groups are comparable, based on the study design or analysis. Confounding factors are controlled. a) The study controls for the most important factor (select one)*. b) The study control for any additional factor*.	1) Assessment of the outcome: a) Independent blind assessmen(*). b) Record linkage(*). c) Self report d) No description.	2) Statistical test: a) The statistical test used to analyze the data is clearly described and appropriate, and the measurement of the association is presented, including confidence intervals and the probability level (p value)(*). b) The statistical test is not appropriate, not described or incomplete.
Dong,2017	A Five-year Surveillance of Carbapenemase-producing Klebsiella pneumoniae in a Pediatric Hospital in China Reveals Increased Predominance of NDM-1	28807096	*“All the patients were recruited as inpatients in Beijing Children’s Hospital from January 2010 to December 2014.”	*comparability established between those with culture proven and culture negative infection.	*Validated culture methods	*all CRKP positive neonates were assessed	No description	*Chi-square test used and P value reported	5
Fu,2021	Bacterial Epidemiology and Antimicrobial Resistance Profiles in Children Reported by the ISPED Program in China,2016 to 2020	34730410	*"From 2016 to 2020, all unduplicated aerobic bacterial strains were collected from 11 tertiary care children’s hospital in China. For repeated strains, only the first isolate from the same species and the same patient was enrolled in this study.”	*comparability established between those with culture proven and culture negative infection.	*Validated culture methods	*all CRKP positive neonates were assessed	No description	*Independent-sample t test and P value reported	5
Berglund,2021	Clonal spread of carbapenem-resistant Klebsiella pneumoniae among patients at admission and discharge at a Vietnamese neonatal intensive care unit	34801068	*"The samples for this study were prospectively collected from patients at a NICU at the largest paediatric hospital in northern Vietnam. "	*comparability established between those with culture proven and culture negative infection.	*Validated culture methods	*all CRKP positive neonates were assessed	*"Patient data collected included sex, date of birth, source of admission, reason for admission, diagnosis, and patient outcome. "	*"The associations between patient baseline variables sex, treatment outcome and diagnoses with carriage of CRKP were tested with Fisher’s exact tests and χ2-tests. Associations between age at admission and length of stay at the NICU with carriage of CRKP were tested with Mann–Whitney U and Kruskal–Wallis one-way analysis of variance tests. Differences in antibiotic susceptibility were assessed w…	6
Khan,2016	Dissemination and spread of New Delhi Metallo-beta-lactamase-1 Superbugs in hospital settings	27524536	Only included CRE	*"Data was stratified for the known effect modifiers such as age and antibiotic use, and hence analytically controlled. "	*Validated culture methods	*all CRKP positive neonates were assessed	*Independent blind assessment	*"To evaluate statistical relationship between meropenem MIC of the enterobactereaciae isolates and clinical outcome of different age groups, p-value was calculated using Mantel-Haenszel chi-square test."	5
Kiaei,2019	Endemic dissemination of different sequence types of carbapenem-resistant Klebsiella pneumoniae strains harboring bla(NDM) and 16S rRNA methylase genes in Kerman hospitals,Iran,from 2015 to 2017	30613156	Only included K. pneumoniae clinical isolates	No description	*Validated culture methods	*all CRKP positive neonates were assessed	*Independent blind assessment	No description	3
Jin,2020	Epidemic characteristics of carbapenem-resistant klebsiella pneumoniae in the pediatric intensive care unit of yanbian university hospital,china	32547112	Only included CRE	No description	*Validated culture methods	*all CRKP positive neonates were assessed	*"Collected clinical data included patients age, sex, underlying diseases, antibiotic usage 30 days prior to strain isolation, invasive procedures, and treatment outcomes."	No description	3
Sriram,2022	High diversity of bla(NDM-1)-encoding plasmids in Klebsiella pneumoniae isolated from neonates in a Vietnamese hospital	34921976	*"Fecal samples were collected from 326 neonates using rectal swabs at admission and discharge during a previous study performed at a large Vietnamese pediatric hospital."	No description	*Validated culture methods	*all CRKP positive neonates were assessed	No description	No description	3
Ngai,2016	High prevalence of hospital-acquired infections caused by gram-negative carbapenem resistant strains in Vietnamese pediatric ICUs A multi-centre point prevalence survey	27399106	*"The PPS survey was conducted on a single day and repeated once per month from October 2012 to September 2013 at 2 specialized tertiary referral pediatric hospitals serving northern and southern provinces, the National Hospital for Paediatrics in Hanoi and Children Hospital 1 in Ho Chi Minh City and one specialized infectious diseases hospital serving Southern provinces, Hospital of Tropical Dis…	*comparability established between those with culture proven and culture negative infection.	*Validated culture methods	*all HAI neonates were assessed	*"Data on hospital and ICU infrastructure and resources, and patient data were collected using a standardized case record form. "	*"Risk factors for HAI were analyzed with univariate analysis using Chi-square, odds ratio (OR), and 95%CI; and all variables significant in the univariate analysis at a P-value <0.10 were included in a multivariate regression analysis using binary logistic regression. The analysis was based on cases (not unique patients). The IBM SPSS Statistics software (version 22 IBM, CA) was used for data an…	6
Sharma,2022	Extensive outbreak of colistin resistant,carbapenemase(bla(OXA-48),bla(NDM)) producing Klebsiella pneumoniae in a large tertiary care hospital,India	34991724	Only clinical K. pneumoniae isolates were included	*comparability established between those with distinct STs, ST5235 and ST5313	*Validated culture methods	*"Isolates of K. pneumoniae collected from relevant samples like blood culture for sepsis, pus for soft tissue infections, sputum/endotracheal aspirates for pneumonia by routine procedure was stored at -200C, and further used for the study."	No description	*independent ‘t’ test	4
Yang,2021	Factors behind the prevalence of carbapenem-resistant Klebsiella pneumoniae in pediatric wards	34516520	*“Bacteria were isolated from clinical samples in the Maternity and Child Health Care Hospital, Zunyi, China in 2015 to 2016. ”	*comparability established between those with culture proven and culture negative infection.	*Validated culture methods	*All the non-duplicate CRKp isolates were isolated from the clinical samples collected from various wards by growing on Columbia Blood Agar during 2015 to 2016.	*“The clinical data were retrieved from the database recorded in the department of pathology and other relevant departments of the hospital for analysis.”	*“The trend of quarterly changes and the number of 4 kinds of imipenem-resistant EnterobacteriaceaeEnterobacteriaceae was analyzed by Chi-square test for trend, and the correlation between the overall proportion of imipenem use and the number of the 4 CRE was analyzed by Spearman rank correlation by using GraphPad Prism 8.0.1 (California, USA). A bilateral was analyzed by Chi-square test for tren…
Farzana,2019	Outbreak of Hypervirulent Multidrug-resistant Klebsiella variicola Causing High Mortality in Neonates in Bangladesh	30204843	*“Blood cultures were taken from neonates (<30 days old) from October 2016 to March 2017 presenting with clinical sepsis”	*comparability established between those with culture proven and culture negative sepsis.	*Validated culture methods	*all CRKP positive neonates were assessed	*"Clinical history, prenatal risk associations (low birth weight, preterm, premature rupture of membrane), outcomes, and demographic information were collected."	*χ2 test, independent t test, Kaplan-Meier survival curves, log-rank test, odds ratio [ORs], 95% confidence intervals [CI] and P value reported.	6
Qiao,2020	Handwashing Sink Contamination and Carbapenem-resistant Klebsiella Infection in the Intensive Care Unit: A Prospective Multicenter Study	33367578	Only included CRKP clinical isolates	no description as only included culture positive neonates.	*Validated culture methods	*all CRKP positive neonates were assessed	No description	No description	2
Nagaraj,2021	High-Resolution Genomic Profiling of Carbapenem-Resistant Klebsiella pneumoniae Isolates: A Multicentric Retrospective Indian Study.	34850832	Only include K. pneumoniae clinical isolates	no description as only included culture positive neonates.	*Validated culture methods	*all CRKP positive neonates were assessed	No description	No description	2
Chen,2021	Homology analysis between clinically isolated extraintestinal and enteral Klebsiella pneumoniae among neonates	33430787	Only included neonates infected with K. pneumoniae	*"The strains isolated from the same patient were paired. "	No description	*all CRKP positive neonates were assessed	*"All the data of the neonates were collected by chart review from the hospital’s unified electronic database."	*" Categorical variables were evaluated by the Fisher’s exact test. Values were presented as percentages of the group from which they were derived (categorical variables). A p value of < 0.05 was considered statistically significant."	4
Wang,2020	IMP-38-Producing High-Risk Sequence Type 307 Klebsiella pneumoniae Strains from a Neonatal Unit in China	32611699	*"Clinical isolates were collected from January 2013 to November 2016 in a tertiary care hospital in Changsha located in the middle of China. "	No description	No description	*all CRKP positive neonates were assessed	No description	No description	2
Humayun,2018	Incidence of metallo-beta-lactamase-producing Klebsiella pneumoniae isolates from hospital setting in Pakistan	30810920	*"Two hundred seventy-seven samples that include blood, urine, sputum, wound swabs, and pus were obtained from neonates, geriatrics, and burn patients admitted in tertiary care hospital of Islamabad PIMS, between March 2015 and September 2015. "	No description	No description	*all culture positive neonates were assessed	No description	No description	2
Gajul,2015	Klebsiella Pneumoniae in Septicemic Neonates with Special Reference to Extended Spectrum beta-lactamase,AmpC,Metallo beta-lactamase Production and Multiple Drug Resistance in Tertiary Care Hospital.	25949057	*“A total of 318 blood samples from cases of neonatal septicemia sent for blood culture were included in the study. ”	No description	No description	*all culture positive neonates were assessed	No description	No description	2
Naha,2020	KPC-2-producing Klebsiella pneumoniae ST147 in a neonatal unit: Clonal isolates with differences in colistin susceptibility attributed to AcrAB-TolC pump	31954832	*"Bacterial isolates were collected by standard procedure from the blood of septicemic neonates from the NICU of a tertiary care hospital of Kolkata, West Bengal. Isolation was done from the year 2013 to 2016, in which a total of 195 Enterobacteriaceae were recovered. "	No description	No description	*all culture positive neonates were assessed	*Record linkage	No description	3
Pei,2022	Large-Scale Genomic Epidemiology of Klebsiella pneumoniae Identified Clone Divergence with Hypervirulent Plus Antimicrobial-Resistant Characteristics Causing Within-Ward Strain Transmissions	35416698	Only include K. pneumoniae clinical isolates	*comparability established between those with the phenotypically CRKp (carbapenem-resistant Klebsiella pneumoniae) and non-CRKp.	No description	*all culture positive neonates were assessed	*Record linkage	*"The differences in the prevalence between KpI, KpII-A, KpII-B, and KpIII were tested by the Kruskal-Wallis test. Fisher's exact test was performed for the pairwise differences within each group. P values were adjusted for multiple pairwise comparisons using the Bonferroni correction. The distribution of categorical variables were compared across the phenotypically CRKp (carbapenem-resistant Kle…	4
Mukherjee,2019	Molecular characterization of NDM-1-producing Klebsiella pneumoniae ST29,ST347,ST1224,and ST2558 causing sepsis in neonates in a tertiary care hospital of North-East India	30677535	*"During July 2016–December 2017, a total of 746 blood specimens were drawn from neonates suspected of sepsis, admitted to a 42-bed facility [Neonatal Intensive Care Unit (NICU)-10, Pediatric Intensive Care Unit (PICU)-6, and Neonatal Ward (NNW)-26] in a tertiary care hospital in Tripura, India. "	no description as only K. pneumoniae producing NDM-1 isolates were characterization, only the number of neonates infected with CSKP included	No description	*all CRKP positive neonates were assessed	*"The clinical data was noted from the hospital registers."	No description	3
Ahmad,2019	Molecular characterization of novel sequence type of carbapenem-resistant New Delhi metallo-beta-lactamase-1-producing Klebsiella pneumoniae in the neonatal intensive care unit of an Indian hospital	30578964	Only included CRKP clinical isolates	No description	No description	*all CRKP were assessed	*Record linkage	No description	2
Jin,2017	Molecular Epidemiology of Clonally Related Metallo-beta-Lactamase-Producing Klebsiella pneumoniae Isolated from Newborns in a Hospital in Shandong,China	10.5812/jjm.14046	Only include K. pneumoniae clinical isolates	No description	No description	*all CRKP were assessed	No description	No description	1
Khajuria,2014	Multidrug resistant NDM-1 metallo-beta-lactamase producing Klebsiella pneumoniae sepsis outbreak in a neonatal intensive care unit in a tertiary care center at central India	24739834	Only include K. pneumoniae clinical isolates	no description as only included CRKP positive neonates.	No description	*all CRKP positive neonates were assessed	*Record linkage	No description	2
Wei,2022	NDM-5-producing carbapenem-resistant Klebsiella pneumoniae of sequence type 789 emerged as a threat for neonates: a multicentre,genome-based study	34958865	Only included CRKP clinical isolates	no description as only included CRKP positive neonates.	No description	*all CRKP positive neonates were assessed	*Record linkage	No description	2
Luo,2021	Nosocomial infection by Klebsiella pneumoniae among neonates: a molecular epidemiological study	33290814	Only included neonates infected with K. pneumoniae	*comparability established between those with the phenotypically CRKp (carbapenem-resistant Klebsiella pneumoniae) and non-CRKp.	No description	*all culture positive neonates were assessed	*"Electronic forms were prepared to collect clinical and microbiological variables."	*"Absolute and relative (percentages) frequencies were used to summarize qualitative and normally-distributed quantitative variables, respectively. Bivariate analysis was conducted by the Chi-square test, Fisher’s exact test, or Mann-Whitney U test when appropriate, for categorical variables. p < 0.05 is regarded as indicative of statistical significance."	4
Jin,2015	Outbreak of Multidrug Resistant NDM-1-Producing Klebsiella pneumoniae from a Neonatal Unit in Shandong Province,China	25799421	Only included CRKP clinical isolates	no description as only included culture positive neonates.	No description	*all CRKP were assessed	No description	No description	1
Zhu,2016	Outbreak of NDM-1-producing Klebsiella pneumoniae ST76 and ST37 isolates in neonates	26803822	Only included CRKP clinical isolates	no description as only included culture positive neonates.	No description	*all CRKP were assessed	*”The clinical data were reviewed for each patient. Several parameters were assessed, including demographics, prior use of broad-spectrum antimicrobial agents, particularly carbapenems, and potential risk factors for infection or colonization with CRKP.“	No description	2
Yu,2017	Outbreak of nosocomial NDM-1-producing Klebsiella pneumoniae ST1419 in a neonatal unit	28109845	Only included clinical Enterobacteriaceae isolates	No description	*Validated culture methods	*all CRKP were assessed	No description	No description	2
Marwah,2015	Bacteriological Profile of Neonatal Sepsis in a Tertiary-care Hospital of Northern India	25691192	*"blood culture records of inborn neonates born from January 2008 to December 2012 in a tertiary care hospital were screened."	No description	*Validated culture methods	*all culture positive neonates were assessed	No description	No description	3
Hassuna,2020	Extensively-Drug Resistant Klebsiella pneumoniae Recovered From Neonatal Sepsis Cases From a Major NICU in Egypt	32636828	*"382 neonates with suspected sepsis were assessed"	*comparability established between those patients with differient clinical outcome	*Validated culture methods	*all neonatal sepsis were assessed	*Record linkage	*"Distribution of the data was done by ShapiroWilk test. Analyses were completed for parametric quantitative data between the two groups using Independent Samples T-test, and for non-parametric quantitative data between the two groups using Mann Whitney test. Analyses were performed for qualitative data using Fisher’s exact test (more than 20% of cells have an expected count <5). The level of sig…	6
Kopotsa,2020	Epigenomics,Genomics,Resistome,Mobilome,Virulome and Evolutionary Phylogenomics of Carbapenem-resistant Klebsiella pneumoniae clinical strains.	33170117	Only assessed K.pneumoniae with reduced susceptibility to carbapenems	No description	*Validated susceptibility testing method	No description	No description	No description	1
Ghaith,2020	Genetic diversity of carbapenem-resistant Klebsiella Pneumoniae causing neonatal sepsis in intensive care unit,Cairo,Egypt	31773363	*"All neonates diagnosed with clinical sepsis as per the Young Infant Study Algorithm were included in our study."	No description	No description	*all neonatal sepsis were assessed	No description	No description	2
Neema,2010	Predictors of positive blood culture and deaths among neonates with suspected neonatal sepsis in a tertiary hospital,Mwanza-Tanzania	20525358	*"300 neonates with clinical neonatal sepsis and had a blood culture drawn were included in the analysis."	No description	No description	*all neonatal sepsis were assessed	No description	No description	2
Morkel,2014	BSI and antimicrobial resistance patterns in a South African neonatal intensive care unit	24621234	*"any patient admitted to the NICU of Tygerberg Children’s Hospital between 1 January and 31 December 2008 with a positive blood culture at any stage during NICU admission were assessed."	No description	**Validated susceptibility testing method	No description	**Record linkage.	*P<0.0001	6
Jin,2017	Characteristics of carbapenemase-producing Klebsiella pneumoniae as a cause of neonatal infection in Shandong,China	28450951	*"37 carbapenem-resistant K. pneumoniae samples were assessed."	No description	**Validated susceptibility testing method	No description	No description	No description	3
Huang,2018	Characteristics of NDM-1-producing Klebsiella pneumoniae ST234 and ST1412 isolates spread in a neonatal unit	30428842	*"Six CR-KP strains, isolated from neonates with symptoms of infection, were assessed."	No description	**Validated susceptibility testing method	No description	**Record linkage.	No description	5
Sands,2021	Characterization of antimicrobial-resistant Gram-negative bacteria that cause neonatal sepsis in seven low- and middle-income countries	33782558	*"neonates diagnosed with sepsis and with a confirmation of sepsis by positive blood culture were assessed."	*comparability established between those with the phenotypically CRKp (carbapenem-resistant Klebsiella pneumoniae) and non-CRKp.	**Validated susceptibility testing method	No description	No description	No description	4
Kong,2020	Clinical molecular epidemiology of carbapenem-resistant klebsiella pneumoniae among pediatric patients in Jiangsu province,china	33376368	*"Consecutive nonduplicated strains of CRKP were assessed"	No description	**Validated susceptibility testing method	No description	No description	No description	3
Yin,2017	Clonal Dissemination of OXA-232 Carbapenemase-Producing Klebsiella pneumoniae in Neonates	28533245	*"Five nonduplicate clinical strains of K. pneumoniae were assessed."	No description	**Validated susceptibility testing and PCR and sequencing method:The presence of β-lactamase genes was confirmed by specific PCR and sequencing, as described previously	No description	**Record linkage.	No description	5
Battikh,2017	Clonal Spread of Colistin-Resistant Klebsiella pneumoniae Coproducing KPC and VIM Carbapenemases in Neonates at a Tunisian University Hospital	27802107	*"21 nonreplicate colistin-resistant K. pneumoniae isolated from 19 patients hospitalized in the neonatal unit and 2 patients in the adult intensive care unit (ICU)were assessed."	No description	**Validated susceptibility testing method	No description	**Record linkage.	No description	5
Saavedra,2021	Complexity of Genomic Epidemiology of Carbapenem-Resistant Klebsiella pneumoniae Isolates in Colombia Urges the Reinforcement of Whole Genome Sequencing-Based Surveillance Programs.	34850835	*"A total of 425 CRKP isolates from 21 departments were assessed."	No description	**Validated susceptibility testing method	No description	No description	No description	3
Chen,2019	Co-outbreak of multidrug resistance and a novel ST3006 Klebsiella pneumoniae in a neonatal intensive care unit A retrospective study	30681632	*"Fifteen K. pneumoniae strains were isolated from 7 neonates during June 3 to 28, 2017 in an NICU."	*comparability established between those with the phenotypically CRKp (carbapenem-resistant Klebsiella pneumoniae) and non-CRKp.	**Validated susceptibility testing method	No description	No description	No description	4
Rada,2020	Dynamics of bla(KPC-2) Dissemination from Non-CG258 Klebsiella pneumoniae to Other Enterobacterales via IncN Plasmids in an Area of High Endemicity	32958711	*"185 CRE clinical isolates of infected and colonized patients were collected from three hospitals serving the Medellin metropolitan area and adjacent communities (Central area of Colombia)."	No description	**Validated susceptibility testing method	No description	No description	No description	3
Liu,2018	Emergence and establishment of KPC-2-producing ST11 Klebsiella pneumoniae in a general hospital in Shanghai,China	29282569	*"Eighty-five strains of CRKP were isolated from clinical samples were assessed."	No description	**Validated susceptibility testing method	No description	No description	No description	3
Zhang,2015	Emergence of a hypervirulent carbapenem-resistant Klebsiella pneumoniae isolate from clinical infections in China	26304687	*"A retrospective study was conducted in 28 cases of carbapenem-resistant K. pneumoniae (CRKP) infections from 9 cities in China."	No description	**Validated susceptibility testing method	No description	No description	No description	3
Drew,2013	Emergence of carbapenem-resistant Enterobacteriaceae in a UK paediatric hospital	23831281	*"All clinical specimens sent for bacterial culture (e.g. blood cultures, urines, etc.) and those submitted as part of a hospital infection control surveillance programme were included in the study,and only Carbapenem-resistant Enterobacteriaceae were assessed."	No description	**Validated susceptibility testing method	No description	No description	No description	3
Patil,2021	Emergence of Klebsiella pneumoniae ST307 co- producing CTX-M with SHV and KPC from paediatric patients at Shenzhen children’s hospital,China	34511949	*"Thirty-six unique (one isolate from one patient) clinical isolates of K. pneumoniae were assessed."	No description	**Validated susceptibility testing method	No description	No description	No description	3
Kabwe,2016	Etiology,antibiotic resistance and risk factors for neonatal sepsis in a large referral center in Zambia	27031259	*"all neonates with “suspected sepsis” were assessed."	No description	**Validated susceptibility testing method	No description	**Record linkage.	*2 and Mann-Whitney U tests	6
Lebea,2017	Evaluation of culture-proven neonatal sepsis at a tertiary care hospital in Johannesburg,South Africa	10.7196/SAJCH.2017.v11i4.1310	*"196 patients with blood-culture proven neonatal sepsis (NNS) were assessed."	No description	**Validated susceptibility testing method	No description	No description	*e Chi-squared or Fisher exact test	4
Wang,2020	Molecular epidemiology of Carbapenem-resistant Klebsiella pneumoniae in a paediatric hospital in China	32068096	*"172 CRKP strains were assessed."	No description	**Validated susceptibility testing method	No description	No description	No description	3
Cienfuegos,2022	Multicenter Genomic Analysis of Carbapenem-Resistant Klebsiella pneumoniae from Bacteremia in China	35230130	*"We retrospectively characterized 147 unique (one isolate per patient) carbapenem-resistant K. pneumoniae isolates from patients with bacteremia attended in 12 referral hospitals in China between April 2015 and November 2018. "	No description	**Validated susceptibility testing method	No description	No description	No description	3
Tagare,2010	Multidrug resistant Klebsiella pneumoniae in NICU - What next? Trend of antibiotic resistance	10.3233/JPI-2010-0245	*"All neonates with blood culture proven sepsis with K. pneumoniae were included."	No description	**Validated susceptibility testing method	No description	No description	*p value	4
Yu,2016	Nosocomial outbreak of KPC-2-and NDM-1-producing Klebsiella pneumoniae in a neonatal ward: a retrospective study	27733128	*"Thirty-two carbapenem-resistant K. pneumoniae were included in this study. "	No description	**Validated susceptibility testing method	No description	No description	No description	3
Datta,Saswati; 2014	A Five-Year Experience of Carbapenem Resistance in Enterobacteriaceae Causing Neonatal Septicaemia: Predominance of NDM-1	25406074	*"all neonates admitted during the study period with septicaemia."	*comparability established between CRKP and CSKP, but no comprehensive study on CSKP group	**validated antimicrobial susceptibility testing methods	no description	No description	no statistical test included	4
Essel,V; 2020	A multisectoral investigation of a neonatal unit outbreak of Klebsiella pneumoniae bacteraemia at a regional hospital in Gauteng Province,South Africa	32880307	*"all neonates admitted during the study period."	*comparability established between CRKP and CSKP, but no comprehensive study on CSKP group	**validated antimicrobial susceptibility testing methods	no description	**Record linkage.	no statistical test included	6
Esposito,Eliana P.; 2017	A Novel IncA/C1 Group Conjugative Plasmid,Encoding VIM-1 Metallo-Beta-Lactamase,Mediates the Acquisition of Carbapenem Resistance in ST104 Klebsiella pneumoniae Isolates from Neonates in the Intensive Care Unit of V. Monaldi Hospital in Naples	29163422	*"20 neonates with multidrug-resistant Klebsiella pneumoniae in the neonatal intensive care unit (NICU) were assessed."	no description	**validated antimicrobial susceptibility testing methods	no description	No description	no statistical test included	3
Reddy,Kessendri; 2021	A retrospective analysis of pathogen profile,antimicrobial resistance and mortality in neonatal hospital-acquired BSI from 2009-2018 at Tygerberg Hospital,South Africa	33444334	*"all neonates admitted during the study period."	*comparability established between CRKP and CSKP, but no comprehensive study on CSKP group	**validated antimicrobial susceptibility testing methods	no description	No description	no statistical test included	4
Ballot,Daynia E.; 2019	A review of -multidrug-resistant Enterobacteriaceae in a neonatal unit in Johannesburg,South Africa	31493789	*"all neonates with sepsis caused by multi-drug resistant Enterobacteriaceae (MDRE) admitted during the study period."	*comparability established between CRKP and CSKP, but no comprehensive study on CSKP group	**validated antimicrobial susceptibility testing methods	no description	No description	no statistical test included	4
Liu,Yang;2013	Acquisition of carbapenem resistance in multiresistant Klebsiella pneumoniae isolates of sequence type 11 at a university hospital in China	23518183	*"neonates with KP were assessed."	no description	**validated antimicrobial susceptibility testing methods	no description	**Record linkage.	no statistical test included	5
Yin,L.2020	Active surveillance and appropriate patient placement in contact isolation dramatically decreased carbapenem-resistant Enterobacterales infection and colonization in paediatric patients in China	32243954	*"CRE colonization screening and various CRE patient placements were performed."	no description	**validated antimicrobial susceptibility testing methods	no description	No description	no statistical test included	3
KI Onyedibe, 2015	Bacteriologic Profile,Antibiotic Regimen and Clinical Outcome of Neonatal Sepsis in a University Teaching Hospital in North Central Nigeria	10.9734/BJMMR/2015/16150	*"all neonates suspected of sepsis admitted during the study period."	*comparability established between CRKP and CSKP, but no comprehensive study on CSKP group	**validated antimicrobial susceptibility testing methods	no description	No description	no statistical test included	4
Yin,L2021	Carbapenem-resistant Enterobacterales colonization and subsequent infection in a neonatal intensive care unit in Shanghai,China.	34647006	*"all neonates admitted during the study period."	no description	**validated antimicrobial susceptibility testing methods	no description	**Record linkage.	no statistical test included	5
Brinkac,Lauren M.; 2019	Emergence of New Delhi Metallo-beta-Lactamase(NDM-5) in Klebsiella quasipneumoniae from Neonates in a Nigerian Hospital	30867330	*"children less than 5 years old who presented to any of the enrolling clinical facilities in the Federal Capital Territory of Nigeria with clinical symptoms that were suggestive of bacteremia were enrolled following the provision of informed consent by the parent or guardian."	no description	**validated antimicrobial susceptibility testing methods	no description	No description	no statistical test included	3
Fareya Haider, 2018	Multidrug resistance pattern in bacteriological isolates of neonatal septicemia in NICU of a tertiary care center	10.18231/2394-5478.2018.0065	*"all neonates suspected of sepsis admitted during the study period."	*comparability established between CRKP and CSKP, but no comprehensive study on CSKP group	**validated antimicrobial susceptibility testing methods	no description	No description	no statistical test included	4
Madiha Ahmed, 2018	Neonatal sepsis in a tertiary care hospital: bacteriological profile and its antimicrobial sensitivity.	na, ZFF2	*"all neonates admitted during the study period."	*comparability established between CRKP and CSKP, but no comprehensive study on CSKP group	**validated antimicrobial susceptibility testing methods	no description	No description	no statistical test included	4
Zheng,Rui; 2016	Outbreak of plasmid-mediated NDM-1-producing Klebsiella pneumoniae ST105 among neonatal patients in Yunnan,China	26896089	*"Eighteen highly carbapenem-resistant Klebsiella pneumoniae isolated from patients in NICU and one carbapenem-resistant K. pneumoniae isolate detected in incubator water were assessed."	no description	**validated antimicrobial susceptibility testing methods	no description	No description	no statistical test included	3
Yu,Fangyou; 2012	Outbreak of pulmonary infection caused by Klebsiella pneumoniae isolates harbouring b/a(IMP-4) and b/a(DHA-1) in a neonatal intensive care unit in China	22466031	*"Four neonates with multidrug-resistant K. pneumoniae were assessed."	no description	**validated antimicrobial susceptibility testing methods	no description	No description	no statistical test included	3
Maida,Carmelo M.; 2018	Outbreak of ST395 KPC-Producing Klebsiella pneumoniae in a Neonatal Intensive Care Unit in Palermo,Italy	29444730	"Inclusion criteria for patients were hospitalization for at least 48 hours and collection of at least 1 rectal swab."	no description	**validated antimicrobial susceptibility testing methods	no description	no description	no statistical test included	2
F.SanaL, 2018	Pattern of Gram-negative Blood Stream Infections and their Antibiotic Susceptibility Profiles in a Neonatal Intensive Care Unit	29128348	"all neonates suspected of sepsis admitted during the study period"	comparability established between CRKP and CSKP, but no comprehensive study on CSKP group	**validated antimicrobial susceptibility testing methods	no description	no description	no statistical test included	2
Naha,Sharmi; 2021	OXA-181-Like Carbapenemases in Klebsiella pneumoniae ST14,ST15,ST23,ST48,and ST231 from Septicemic Neonates: Coexistence with NDM-5,Resistome,Transmissibility,and Genome Diversity	33441403	"Eleven OXA-48-like carbapenemase-producing Klebsiella pneumoniae(blaOXA-181,n=7 and blaOXA-232，n=4) isolates belonging to diverse sequence types (ST14, ST15, ST23, ST48, and ST231) were assessed."	comparability established between CRKP and CSKP, but no comprehensive study on CSKP group	**validated antimicrobial susceptibility testing methods	no description	no description	no statistical test included	2
Aleksey Shatalov, 2015	Predominance of Multi-Drug Resistant Klebsiella pneumonia and Other Gram Negative Bacteria in Neonatal Sepsis in Equatorial Guinea	10.4236/ojmm.2015.54031	"all neonates suspected of septicemia admitted during the study period"	comparability established between CRKP and CSKP, but no comprehensive study on CSKP group	**validated antimicrobial susceptibility testing methods	no description	no description	no statistical test included	2
Labi,Appiah-Korang; 2020	Oxacillinase-181 Carbapenemase-Producing Klebsiella pneumoniae in Neonatal Intensive Care Unit,Ghana,2017-2019	32818427	"29 carbapenemase-producing Klebsiella pneumoniae isolates from a neonatal intensive care unit in Ghana were assessed"	no description	**validated antimicrobial susceptibility testing methods	no description	no description	no statistical test included	2
Agosta,Marilena; 2022	Prevalence and Molecular Typing of Carbapenemase-Producing Enterobacterales among Newborn Patients in Italy	35453183	"A total of 124 CPE were isolated from rectal swabs of 99 newborn patients at Bambino Gesù Children’s Hospital between July 2016 and December 2019."	comparability established between CRKP and CSKP, but no comprehensive study on CSKP group	**validated antimicrobial susceptibility testing methods	no description	no description	no statistical test included	2
Heinz,Eva; 2019	Resistance mechanisms and population structure of highly drug resistant Klebsiella in Pakistan during the introduction of the carbapenemase NDM-1	30787414	"178 extended-spectrum beta-lactamase (ESBL)-producing K. pneumoniae were assessed."	comparability established between CRKP and CSKP, but no comprehensive study on CSKP group	**validated antimicrobial susceptibility testing methods	no description	no description	no statistical test included	2
Bhattacharjee,Bornali; 2019	Resistance profiles and resistome mapping of multidrug resistant carbapenem-hydrolyzing Klebsiella pneumoniae strains isolated from the nares of preterm neonates	30572009	"all preterm neonates with respiratory distress admitted during the study period"	comparability established between CRKP and CSKP, but no comprehensive study on CSKP group	**validated antimicrobial susceptibility testing methods	no description	no description	no statistical test included	2
Gayathiri Govindaraju, 2020	Sepsis in Neonates: Prevalence of Micro-Organisms and Their Susceptibility Pattern in Neonatal Intensive Care Unit of a Tertiary Care Hospital – A Retrospective Study	na, ZFF3	*"all neonates admitted during the study period"	comparability established between CRKP and CSKP, but no comprehensive study on CSKP group	**validated antimicrobial susceptibility testing methods	no description	no description	no statistical test included	3
Chen,Sheng, 2014	Spread of Carbapenemase-producing Enterobacteria in a Southwest Hospital in China	25113057	"158 Enterobacteriaceae isolates (92 K. pneumoniae, 9 E. coli, and 57 Enterobacter cloacae) with reduced susceptibility to imipenem were assessed."	no description	**validated antimicrobial susceptibility testing methods	no description	no description	no statistical test included	2
Li,Pengling; 2017	ST37 Klebsiella pneumoniae: development of carbapenem resistance in vivo during antimicrobial therapy in neonates	28699768	"a total of 39 K. pneumoniae isolates collected from 30 newborn infants were assessed."	no description	**validated antimicrobial susceptibility testing methods	no description	no description	no statistical test included	2
N Medugu, 2017	Trends in profiles of bacteria causing neonatal sepsis in Central Nigeria Hospital	10.4314/ajcem.v18i1.7	"all neonates suspected of sepsis admitted during the study period"	comparability established between CRKP and CSKP, but no comprehensive study on CSKP group	**validated antimicrobial susceptibility testing methods	no description	no description	no statistical test included	2
Zou,Hua; 2022	Two Phenotypes of Klebsiella pneumoniae ST147 Outbreak from Neonatal Sepsis with a Slight Increase in Virulence	35023933	"14 non-repetitive nosocomial CR-KP strains were assessed."	no description	**validated antimicrobial susceptibility testing methods	no description	*record linkage	no statistical test included	3
Bai,Yuanyuan; 2021	Using Whole Genome Sequencing to Trace,Control and Characterize a Hospital Infection of IMP-4-Producing Klebsiella pneumoniae ST2253 in a Neonatal Unit in a Tertiary Hospital,China	34976919	"Nine CRKP isolates obtained from the NICU were assessed."	no description	**validated antimicrobial susceptibility testing methods	no description	no description	no statistical test included	2
Pang, Feng, 2016	Characteristics and management of Enterobacteriaceae harboring IMP-4 or IMP-8 carbapenemase in a tertiary hospital	27358627	“The non-duplicate Enterobacteriaceae strains were isolated from Liaocheng People's Hospital between November 2010 and December 2012.”	no description as only carbapenem-non-susceptible Enterobacteriaceae were characterization	**Validated culture methods	all CRE positive patients were assessed	*Record linkage	no description	3
Mzimela B.W., 2021	Clinical outcome of neonates with carbapenem-resistant enterobacteriaceae infections at the king edward viii hospital’s neonatal unit, durban, south africa	10.4102/sajid.v36i1.223	“ All the neonates with CRE infections confirmed by the Microbiology Laboratory were included in the study and neonates transferred in from other hospitals were excluded. ”	no description as only CRE were characterization	**Validated culture methods	“neonates transferred in from other hospitals were excluded. ”	*Record linkage	“Demographics, clinical, laboratory features and results were presented as mean and standard deviations for quantitative variables (age, birth weight, duration of stay) and as frequencies and percentages for qualitative variables”	3
Adler, Amos, 2013	Epidemiological and Microbiological Characteristics of an Outbreak Caused by OXA-48-Producing Enterobacteriaceae in a Neonatal Intensive Care Unit in Jerusalem, Israel	23804390	“Surveillance for carbapenem-resistant Enterobacteriaceae (CRE) was performed on admission in all high-risk patients (defined as patients who either were transferred from another medical center or arrived from the Palestinian territories) and as part of the contact investigation.”	no description as only CRE were characterization	**Validated culture methods	all CRE positive patients were assessed	*Record linkage	no description	3
Ahmad, Nayeem, 2018	Occurrence of blaNDM Variants Among Enterobacteriaceae From a Neonatal Intensive Care Unit in a Northern India Hospital.	29563908	“A total of 750 Enterobacteriaceae clinical isolates were screened from blood and rectal swab of 1,140 neonates admitted in neonatal intensive care unit (NICU) of Jawaharlal Nehru Medical College and Hospital (JNMCH), Aligarh Muslim University, Aligarh, India, during the period, December 2015 to January 2017 in which 308 isolates were found to be carbapenem resistant. ”	no description as only NDM producing CRE were characterization	**Validated culture methods	"Neonates admitted to the ward before December 2015 and/or discharged after January 2017, were excluded."	no description	no description	2
Khalid, Shamsi, 2020	Outbreak of Efficiently Transferred Carbapenem-Resistant bla(NDM)-Producing Gram-Negative Bacilli Isolated from Neonatal Intensive Care Unit of an Indian Hospital	31397624	“From May 2017 to September 2017, the neonates hospitalized in the NICU were screened for NDM-producing Gram-negative strains.”	“Neonates enrolled in the study were those who enrolled in the active surveillance system (NICU stay 48 hours and weekly surveillance swabs taken at least once). Neonates admitted before May 2017 and/or discharged after September 2017 were excluded.”	**Validated culture methods	no description	no description	no description	2
Magda Sánchez, Diego Josa M,2020	Rapid detection of carbapenemase-producing Enterobacteriaceae in rectal swabs of colonized neonatal patients	-	*They studied neonatal patients admitted to ICU services at the Children's Heart Foundation between February and April 2019 who underwent rectal swabs to search for EPCs.	No description	*Validated culture methods	No description	no description	no description	2
