# Supplementary material for: Prevalence and clonal diversity of carbapenem-resistant Klebsiella pneumoniae causing neonatal infections: A systematic review of 128 articles across 30 countries
Source: PLoS Med. 2023 Jun 20;20(6):e1004233. doi: 10.1371/journal.pmed.1004233 (PMC10281588; doi:10.1371/journal.pmed.1004233)
Supplement: S3 Dataset — (XLSX) [file pmed.1004233.s015.xlsx]

## Sheet: Sheet1
Author, year	Title	PMID	Selection				Comparability	Outcome			Quality score
			1) Representativeness of the exposed cohort a) truly representative of the average _______________ (describe) in the community b) somewhat representative of the average ______________ in the community c) selected group of users eg nurses, volunteers d) no description of the derivation of the cohort	2) Selection of the non exposed cohort a) drawn from the same community as the exposed cohort b) drawn from a different source c) no description of the derivation of the non exposed cohort	3) Ascertainment of exposure a) secure record (eg surgical records) b) structured interview c) written self report d) no description	4) Demonstration that outcome of interest was not present at start of study a) yes b) no	1) Comparability of cohorts on the basis of the design or analysis a) study controls for _____________ (select the most important factor) b) study controls for any additional factor (This criteria could be modified to indicate specific control for a second important factor.)	1) Assessment of outcome a) independent blind assessment b) record linkage c) self report d) no description	2) Was follow-up long enough for outcomes to occur a) yes (select an adequate follow up period for outcome of interest) b) no	3) Adequacy of follow up of cohorts a) complete follow up - all subjects accounted for b) subjects lost to follow up unlikely to introduce bias - small number lost - > ____ % (select an adequate %) follow up, or description provided of those lost) c) follow up rate < ____% (select an adequate %) and no description of those lost d) no statement
Yin, 2018	Clinical and molecular epidemiologic characteristics of carbapenem-resistant Klebsiella pneumoniae infection/colonization among neonates in China	29763630	*"Children hospitalized in the NICU and the general neonatal wards with CR-KPN-positive cultures from November 2015 to October 2016 were included for investigation of clinical characteristics. "	*drawn from the same hospital as the exposed cohort	*Data on colonization/infection status, type of infection, therapy received and clinical outcome were also recorded.	*a	no specific control	b	b	d	4
Almeida, Teresa L.,2021	Carbapenemase-Producing Enterobacteriaceae (CPE) Newborn Colonization in a Portuguese Neonatal Intensive Care Unit (NICU): Epidemiology and Infection Prevention and Control Measures	34062713	*“All newborns admitted to the NICU were screened for the presence of CPE. “	no description of the derivation of the non exposed cohort	*a	*a	*study controls for age	b	b	d	4
Mairi, Assia, 2019	Carbapenemase-producing Enterobacteriaceae among pregnant women and newborns in Algeria: Prevalence, molecular characterization, maternal-neonatal transmission, and risk factors for carriage	30220617	*“All mothers and their newborns managed in 2 maternity units in northern Algeria (Bejaia [Maternity A] and Tizi Ouzou [Maternity B]) were prospectively and randomly recruited: 357 mothers anzd 365 newborns aged <18 hours in Maternity A (January 1 to April 30, 2016) and 57 mother-newborn pairs in Maternity B (January 1 to April 30, 2017).”	no description of the derivation of the non exposed cohort	*a	*a	*study controls for age	b	b	d	4
