# Supplementary material for: Prevalence and clonal diversity of carbapenem-resistant Klebsiella pneumoniae causing neonatal infections: A systematic review of 128 articles across 30 countries
Source: PLoS Med. 2023 Jun 20;20(6):e1004233. doi: 10.1371/journal.pmed.1004233 (PMC10281588; doi:10.1371/journal.pmed.1004233)
Supplement: S4 Dataset — (XLSX) [file pmed.1004233.s016.xlsx]

## Sheet: Sheet1
Author, year	Title	PMID	Selection				Comparability	Exposure			Quality score
			1) Is the case definition adequate? a) yes, with independent validation b) yes, eg record linkage or based on self reports c) no description	2) Representativeness of the cases a) consecutive or obviously representative series of cases b) potential for selection biases or not stated	3) Selection of Controls a) community controls b) hospital controls c) no description	4) Definition of Controls a) no history of disease (endpoint) b) no description of source	1) Comparability of cases and controls on the basis of the design or analysis a) study controls for _______________ (Select the most important factor.) b) study controls for any additional factor (This criteria could be modified to indicate specific control for a second important factor.)	1) Ascertainment of exposure a) secure record (eg surgical records) b) structured interview where blind to case/control status c) interview not blinded to case/control status d) written self report or medical record only e) no description	2) Same method of ascertainment for cases and controls a) yes b) no	3) Non-Response rate a) same rate for both groups b) non respondents described c) rate different and no designation	9
Akturk, 2016	Carbapenem-resistant Klebsiella pneumoniae colonization in pediatric and neonatal intensive care units: risk factors for progression to infection	26867474	*b) yes, record linkage	*a	*b	*a	no fators controlled	*a	*a	b	6
Bor,Meltem, 2021	Carbapenem-Resistant Klebsiella pneumoniae Outbreak in a Neonatal Intensive Care Unit: Risk Factors for Mortality.	32778897	*b) yes, record linkage	*a	*b	*a	no fators controlled	*a	*a	b	6
Zhou,Juanjuan, 2020	Clinical and Molecular Epidemiologic Characteristics of Ceftazidime/Avibactam-Resistant Carbapenem-Resistant Klebsiella pneumoniae in a Neonatal Intensive Care Unit in China	32801794	*a) yes, with ceftazidime-avibactam susceptibility test	*a	*b	*a	no fators controlled	*a	*a	b	6
Jasani,Bonny,2016	An audit of colistin use in neonatal sepsis from a tertiary care centre of a resource-limited country	28139542	*a	*a	*b	*a	*a	*a	*a	b	7
Chabah,2016	Healthcare-associated infections due to carbapenemase-producing Enterobacteriaceae: Bacteriological profile and risk factors	26897308	no description	*all newborns aged between 0 and 28 days who had been hospitalized in the ward for more than 48 hours and who presented with an Enterobacteriaceae infection, either resistant to or with a reduced susceptibility to carbapenems (drug susceptibility testing performed for imipenem and ertapenem) were assessed.	*b) hospital controls: Case patients presented with CPE infections and control patients presented with carbapenem-susceptible Enterobacteriaceae infections.	*control patients presented with carbapenem-susceptible Enterobacteriaceae infections.	*a) study controls for Carbapenemase producing	*Validated susceptibility testing method	*a) yes	c) rate different and no designation:A total of 1287 newborns were hospitalized in the neonatal ward and ICU during the study period: 288 healthcare-associated infections, including 157 Enterobacteriaceae infections (34 CPEs). The prevalence of Enterobacteriaceae infections was 12.2% and that of CPE infections was 2.6%.	6
Ulu-Kilic,2014	Risk factors for carbapenem resistant Klebsiella pneumoniae rectal colonization in pediatric units	25313618	no description	*patients were defined as cases if they had a rectal CRKP colonization.	*hospital controls: Controls were defined as culture-negative patients during their hospitalization.	*Controls were defined as culture-negative patients during their hospitalization.	*a) study controls for rectal colonization with CRKP.	*Validated E-test and susceptibility testing method	*a) yes	b) non respondents described	6
Giuffre,M, 2013	Successful control of an outbreak of colonization by Klebsiella pneumoniae carbapenemase-producing K. pneumoniae sequence type 258 in a neonatal intensive care unit,Italy	24074641	*yes, with independent validation	*a) consecutive	*b) hospital controls	*negative cultures of CRKP from rectal swabs	no fators controlled	*validated antimicrobial susceptibility testing methods	*a) yes	b) non respondents described	6
Ma Mingsheng, Wang Danhua, 2014	Risk factors for Klebsiella pneumoniae carbapenemase-producing Klebsiella pneumoniae colonization in neonates	25344173	*yes, with independent validation	*a	*b	*negative cultures of CRKP from rectal swabs	*a) study controls for rectal colonization with CRKP.	*validated antimicrobial susceptibility testing methods	*a) yes	a)	8
