# Supplementary material for: Prevalence and clonal diversity of carbapenem-resistant Klebsiella pneumoniae causing neonatal infections: A systematic review of 128 articles across 30 countries
Source: PLoS Med. 2023 Jun 20;20(6):e1004233. doi: 10.1371/journal.pmed.1004233 (PMC10281588; doi:10.1371/journal.pmed.1004233)
Supplement: S5 Dataset — (XLSX) [file pmed.1004233.s017.xlsx]

## Sheet: Sheet1
行标签	计数项:AST_Carbapenem drugs
carbapenem-nd	1
Ertapenem	1
ertapenem, imipenem, meropenem,doripenem	1
Ertapenem/imipenem	1
Ertapenem/imipenem/meropenem	36
Ertapenem/imipenem/meropenem/doripenem	2
Ertapenem/meropenem	3
imipenem	11
imipenem/ertapenem	5
imipenem/meropenem	32
meropenem	15
meropenem/Ertapenem	6
nd	14
(空白)
总计	128

## Sheet: Sheet2
PMID/doi	AST method	AST_Carbapenem drugs	Carbapenemase detection	CR gene detecting method	CR genes being detected	Others
27770796	broth microdilution method	meropenem/Ertapenem	The disk diffusion assay with ertapenem and 3-aminophenyl boronic acid was used to confirm the presence of KPC-type β-lactamases, and with ertapenem and EDTA to confirm the presence of metallo- β-lactamases	PCR	KPC,IMP,VIM
25406074	Etest	meropenem/Ertapenem	meropenem /boronic acid combination disc and imipenem /EDTA combination disc used respectively for evaluating KPC and MBLs	PCR	VIM,IMP,SPM-1,GIM-1,SIM-1,KPC,SME,SPM,NDM,GES
32880307	Etest	imipenem	modified Hodge test and imipenem v. imipenem + ethylenediaminetetra-acetic acid (EDTA) disc diffusion tests	PCR	VIM, NDM,OXA-48,KPC,GES,IMP
29163422	broth microdilution method	Ertapenem/imipenem/meropenem	Identification of MBL activity was performed using imipenem + EDTA combined disk method	PCR	KPC,OXA-48-like, IMP, VIM,NDM
33444334	VITEK 2 system/disk diffusion test	nd	nd	nd	nd	carbapenem-resistant Enterobacterales, detected by reduced susceptibility to any carbapenem (usually ertapenem)
31493789	VITEK 2 system/Etest	Ertapenem/imipenem/meropenem	nd	PCR	NDM,KPC,OXA-48,GES,IMP,VIM
23518183	MicroScan Walkaway 96SI automatized System/disc diffusion test	imipenem	modified Hodge test	PCR	KPC
32243954	VITEK 2 system	Ertapenem/imipenem/meropenem	nd	PCR	KPC,NDM,AIM,SIM,VIM,IMP,SPM,GIM,DIM
10.9734/BJMMR/2015/16150	disc diffusion test	meropenem	nd	nd
34647006	VITEK 2 system	Ertapenem/imipenem/meropenem	nd	PCR	nd
31271023	nd	meropenem	nd	nd
30867330	Etest	Ertapenem/imipenem/meropenem	nd	WGS
10.18231/2394-5478.2018.0065	dehydrated Microscan broth dilution method.	imipenem	nd	nd
na, ZFF2	nd	imipenem/meropenem	nd	nd
26896089	broth microdilution	imipenem/meropenem	modified Hodge test	PCR	KPC,IMI,GES,VIM,IMP,NDM,SPM,ACT-1,DHA-1,OXA-48
22466031	VITEK system/agar disk dilution method	imipenem/meropenem	modified Hodge test	PCR	nd
29444730	disc diffusion test/Etest	imipenem/meropenem	nd	PCR	nd
29128348	VITEK 2 system	imipenem/meropenem	nd	nd
33441403	Etest	Ertapenem/imipenem/meropenem	nd	PCR	VIM,IMP,SPM-1,GIM-1,SIM-1,NDM-1, OXA-48, KPC,SME,IMI,GES,NMC
10.4236/ojmm.2015.54031	disc diffusion test	imipenem	nd	nd
32818427	nd	meropenem	nd	nd
35453183	VITEK 2 system/Etest	imipenem/meropenem	nd	Xpert Carba-R
30787414	VITEK 2 system	Ertapenem/meropenem	nd	WGS
30572009	disc diffusion test	meropenem	nd	PCR	NDM
na, ZFF3	nd	imipenem/meropenem	nd	nd
25113057	agar disk dilution method	imipenem/meropenem	modified Hodge test	PCR	NDM-1,IMI-1,SPM-1,IMP-1,KPC-1,VIM-1,OXA
28699768	disc diffusion test/BD Phoenix	imipenem/meropenem	modified carbapenem-inactivation method	PCR	NDM-1,KPC-2,OXA-1,OXA-2,OXA-9,OXA-48,OXA-181,IMP-8,DHA,ACT,SME
24074641	disc diffusion test	Ertapenem/imipenem/meropenem	Rosco Diagnostica	PCR	nd
29523910	Phoenix system	imipenem/meropenem	nd	PCR	KPC,GES,IMP,VIM,NDM-1,OXA-48
10.4314/ajcem.v18i1.7	disc diffusion test	imipenem	nd	nd
35023933	broth microdilution	Ertapenem/imipenem/meropenem	nd	PCR	KPC,NDM,VIM,IMP,OXA-48	isolates which were non susceptible to at least one of the carbapenems by the broth microdilution method, with the criteria of minimum inhibitory concentrations (MICs) of ≥2 mg/mL for ertapenem, ≥4 mg/mL for imipenem, or ≥4 mg/mL for meropenem, were included in the study.
34976919	VITEK 2 system	Ertapenem/imipenem/meropenem	carbapenem inactivation method (CIM), EDTA was used to screen for class A and class B carbapenemases.	PCR	KPC,IMI,GES, VIM, IMP, NDM,SPM
29042234	broth microdilution	Ertapenem/imipenem/meropenem	nd	Xpert Carba-R
31730396	VITEK 2 system	imipenem/meropenem	nd	PCR	nd
26149749	nd	imipenem/meropenem	modified Hodge test	nd	nd
25941224	disc diffusion test	imipenem/meropenem	modified Hodge test	PCR	NDM-1,IMP,VIM,KPC-2,OXA-1,OXA-2,OXA-9,OXA-48,OXA-181
23357776	MicroScan WalkAway plus system/agar dilution method/Etest	Ertapenem/imipenem/meropenem	modified Hodge test	PCR	OXA-48, GES, VIM, KPC,NDM
25313618	Etest	Ertapenem	nd	nd	nd
32636828	VITEK 2 system	meropenem	nd	nd	VIM,IMP,KPC,NDM,SPM
33170117	VITEK 2 system	Ertapenem/imipenem/meropenem/doripenem	nd	PCR	IMP,KPC,VIM,OXA-48,NDM,GES	resistant to at least one carbapenem (ertapenem, meropenem, imipenem, doripenem)
31773363	VITEK 2 system	imipenem/meropenem	CARBA NP	PCR	OXA-48,NDM,IMP,KPC,VIM
26897308	disc diffusion test	imipenem/ertapenem	Hodge test	PCR	OXA-48,NDM-1,VIM,KPC
20525358	disk diffusion method	meropenem	nd	nd
24621234	nd	nd	nd	nd
28450951	Etest	Ertapenem/imipenem/meropenem	MHT, imipenem-EDTA double-disc synergistic test	PCR	KPC,SME,IMI/NMC,GES,IMP,VIM,GIM,SIM-1,SPM,NDM-1,OXA
30428842	broth microdilution method	imipenem/ertapenem	nd	PCR	KPC,IMP,VIM,NDM,OXA-48
33782558	agar dilution method	Ertapenem/imipenem/meropenem	nd	WGS
33376368	VITEK 2 system/broth microdilution method	imipenem/meropenem	nd	PCR	KPC,NDM,IMP,VIM,OXA-48
28533245	nd	Ertapenem/imipenem/meropenem	nd	PCR	nd
27802107	disk diffusion method/E-test	imipenem/ertapenem	modified Hodge test	PCR	KPC,VIM, OXA-48
34850835	disk diffusion method	nd	nd	WGS
30681632	Vitek 2 system	imipenem/ertapenem	nd	WGS
32958711	Vitek 2 system	Ertapenem/imipenem/meropenem	nd	PCR	KPC	The collected Enterobacterales exhibited nonsusceptibility to at least one carbapenem (imipenem, meropenem or ertapenem).
29282569	VITEK 2 system/disk diffusion	Ertapenem/imipenem/meropenem	nd	PCR	KPC,GES,IMP,VIM,NDM,OXA
26304687	microdilution method	Ertapenem/imipenem/meropenem	nd	PCR	NDM,KPC,IMP,VIM,OXA-48
23831281	agar dilution assay	meropenem/Ertapenem	nd	PCR	nd
34511949	Vitek 2 system	imipenem/Ertapenem	carbapenem inactivation method (CIM)	PCR	IMI,GES,SME,KPC,IMP,VIM,GIM,SIM,NDM,OXA-48
27031259	disc diffusion method	imipenem	nd	nd
10.7196/SAJCH.2017.v11i4.1310	nd	meropenem	nd	nd
32068096	VITEK 2 system/broth microdilution method	Ertapenem/imipenem/meropenem	nd	PCR	KPC,AIM,GIM,SIM,NDM,IMP,VIM,OXA-48
35230130	Vitek 2 system	imipenem/meropenem	nd	WGS
10.3233/JPI-2010-0245	nd	imipenem/meropenem	nd	nd
27733128	agar dilution assay	imipenem/meropenem	nd	PCR	VIM,IMP,SPM-1,GIM-1,SIM-1,NDM-1,OXA-48,KPC,SME,IMI,GES,NMC
29253209	Etest	meropenem	nd	WGS
24552581	Etest	Ertapenem/imipenem/meropenem	Carba NP test,modified Hodge test,Aminophenylboronic acid, dipicolinic acid, and cloxacillin in a combined disk test with meropenem was used for further classification of the carbapenemase enzyme	PCR	nd
30899152	disk diffusion method/BD automated system/E-test	Ertapenem/imipenem/meropenem	modified Hodge test/Synergy tests with and without EDTA	PCR	OXA-48,KPC,VIM,NDM
31165962	VITEK 2 system/microdilution method	meropenem	KPC+MBL Confirm ID kit	WGS
25267672	disk diffusion method/BD Phoenix automated system	meropenem/Ertapenem	nd	WGS
31963608	Vitek 2 system	Ertapenem/imipenem/meropenem	RAPIDEC CARBA NP	WGS
33367578	broth microdilution method	meropenem	nd	WGS
34850832	Vitek 2 system	imipenem/meropenem	nd	WGS
33430787	agar dilution assay/disk diffusion method	imipenem/meropenem	nd	PCR	NDM-1,KPC-2,OXA-1,OXA-2,OXA-9,OXA-48,OXA-181
32611699	microdilution broth method	Ertapenem/imipenem/meropenem	nd	PCR/WGS	IMP
30810920	disk diffusion method	imipenem	IMP-EDTA disc diffusion method	PCR	GIM,IMP,SIM,SPM,VIM
25658574	Vitek 2 system	Ertapenem/imipenem/meropenem	nd	PCR	KPC,GES,VIM,IMP,NDM,OXA-48
25949057	disk diffusion method	imipenem/meropenem	imipenem EDTA double disk synergy test	nd	nd
31954832	Vitek 2 system/Etest	meropenem/Ertapenem	ROSCO tablets	PCR	VIM,IMP,SPM-1,GIM-1,SIM-1,NDM-1,OXA-48,KPC,SME,IMI,GES,NMC
35416698	Vitek 2 system	nd	nd	WGS
30677535	disk diffusion method	meropenem/Ertapenem	combination disc diffusion test using meropenem and meropenem/dipicolinic acid	PCR	KPC,IMI,SME,SPM,GES,VIM, IMP, NDM, SPM, GIM, SIM,OXA-48
30578964	disk diffusion method/microdilution broth method	Ertapenem/imipenem/meropenem/doripenem	double-disk synergy test using two imipenem discs, one containing EDTA, Carba-NP test	PCR	NDM,VIM,OXA-48,KPC
10.5812/jjm.14046	Vitek 2 system/Etest	Ertapenem/imipenem/meropenem	modified Hodge test (MTH), ertapenem-EDTA double-disc synergistic test	PCR	KPC,GES,SME,NMC,IMI1,IMP,VIM,NDM,OXA-48
24739834	disk diffusion method/Vitek 2 system/Etest	Ertapenem/imipenem/meropenem	modified Hodge test,double-disc synergy tests (DDST) and combined-disc synergy test (CDST),MBL (IP/imipenem-inhibitor [IPI]) E-test	PCR	IMP,VIM,SPM,GIM,SIM,NDM-1,OXA-23,OXA-24,OXA48,KPC,GES,NMC
34958865	microdilution broth method	meropenem	nd	WGS
33290814	Vitek 2 system	nd	nd	WGS
25799421	agar dilution assay	Ertapenem/imipenem/meropenem	modified Hodge test (MHT) and ertapenem-EDTA double-disc synergistic test	PCR	KPC,SME,IMI/NMC,GES,IMP,VIM,GIM,SIM-1,SPM,NDM-1,OXA
26803822	agar dilution assay	Ertapenem/imipenem/meropenem	nd	PCR	nd
28109845	agar dilution assay	imipenem/meropenem	nd	PCR	KPC-2,GES,IMP-4,VIM-1,NDM-1,OXA-48
34188498	nd	nd	nd	nd	nd
28807096	disk diffusion method/microdilution broth method	imipenem/meropenem	modified Hodge test and the double-disk synergy test (imipenem/imipenem+EDTA and meropenem/meropenem+ EDTA).	PCR	IMP,VIM,SPM,GIM,NDM-1,SIM,KPC,GES,IMI/NMC-A,SME,OXA,
28139542	Vitek-2 system	imipenem/meropenem	nd	nd	nd
33209736	nd	nd	nd	nd	nd
25691192	nd	imipenem	nd	nd	nd
27622347	VITEK 2 system	imipenem	imipenem EDTA double disc synergy test and Modified Hodge test (MHT)	PCR	nd
26867474	disk diffusion method/E-test	Ertapenem/imipenem/meropenem	nd	nd	nd
32778897	VITEK 2 system	nd	nd	nd	nd
29763630	microdilution broth method	Ertapenem/imipenem/meropenem	nd	PCR	nd
32801794	microdilution broth method	Ertapenem/imipenem/meropenem	nd	PCR	NDM,KPC,VIM,IMP,OXA
34801068	disk diffusion method/microdilution broth method	meropenem	nd	WGS
28341427	Vitek 2 system/E-test	nd	modified Hodge test	nd	nd
27524536	disk diffusion method/E-test	meropenem	nd	PCR	KPC,NDM-1,IMP,VIM
32155265	nd	ertapenem/meropenem	nd	WGS
30613156	disc diffusion test/microdilution broth method	Ertapenem/imipenem/meropenem	Carba NP test	PCR	KPC,GES,OXA-48,IMP,VIM,NDM,SPM,SIM,GIM,AIM
32547112	Phoenix-100 ID/AST System	imipenem/meropenem	modified Carbapenem Inactivation Method (mCIM)	PCR	NDM,KPC,IMP,VIM,OXA-48
34921976	nd	nd	nd	WGS
27399106	nd	nd	nd	nd	nd
34991724	disc diffusion test/microdilution broth method	imipenem/meropenem	nd	PCR	SME,NMC,GES,KPC,IMP,VIM,NDM
33763435	disc diffusion test/Vitek 2 system	Ertapenem/imipenem/meropenem	nd	PCR	SME,NMC,GES,KPC,IMP,VIM,NDM
34477841	nd	nd	nd	WGS
34516520	Vitek 2 system	imipenem	Carba NP	PCR	SME,IMP,OXA-48,KPC, NDM,VIM
31814744	broth microdilution method	imipenem/meropenem	nd	PCR	KPC,NDM,VIM,OXA-48,IMP
29753131	microdilution plates/VITEK 2 system	imipenem/meropenem	KPC, MBL,OXA-48 Confirm kit	Xpert Carba-R
35241992	nd	meropenem	nd	nd	nd
27846056	Vitek system	Ertapenem/imipenem/meropenem	nd	Xpert Carba-R
30204843	agar dilution assay	imipenem/meropenem	nd	WGS
21393155	disc diffusion test/Etest	imipenem	modified Hodge test and imipenem/EDTA double-disc combination	PCR	KPC,VIM, IMP, SPM-1, GIM-1, SIM-1,OXA-23, OXA-24, OXA-48, OXA-58
21393135	Vitek 2 system/Etest	ertapenem, imipenem, meropenem,doripenem	nd	PCR	nd
10.1515/crpm-2018-0011	Vitek2 system	meropenem	nd	Xpert Carba-R
34062713	nd	nd	nd	PCR	nd
30220617	disk diffusion method	Ertapenem/imipenem/meropenem	nd	PCR	nd
27358627	Vitek 2 system	Ertapenem/imipenem	modified Hodge test (MHT)	PCR	KPC, IMP, VIM,OXA-48,NDM-1
24336426	disk diffusion test/E-test	Ertapenem/meropenem	meropenem/APB for KPC, and imipenem/EDTA for MBL production	PCR	KPC,VIM,IMP,SPM-1,GIM-1,SIM-1,NDM,SME,NMC,IMI,GES,OXA-23,OXA-24,OXA-48,OXA-58,OXA-51
10.4102/sajid.v36i1.223	Vitek automated system/E test	nd	nd	nd	nd	CRE was defined or confirmed when the organism identified showed resistance to one or more of the Carbapenem antibiotics using the Vitex automated system/E test.
23804390	disk diffusion test/Vitek2 system/agar dilution assay	Ertapenem/imipenem/meropenem	modified Hodge test (MHT) and synergy testing of ertapenem with and without EDTA (EDTAST)	PCR	KPC,NDM-1,OXA-48
29563908	disk diffusion test/broth microdilution method	imipenem/meropenem	Carba NP test，Detection of metallo-β-lactamase activity was performed, using two imepenem discs (10 μg), one containing EDTA.	PCR	NDM,VIM,OXA-1,OXA-9,KPC
31397624	disk diffusion test/broth microdilution method	imipenem/meropenem	nd	PCR	NDM,VIM,OXA
29369564	meropenem (10 μg) and imipenem (10 μg) disks	imipenem/meropenem	EDTA double disk method	WGS
25344173	Vitek 2 system/API system	carbapenem-nd	modified Hodge test	nd	KPC, MBL
na, HY	VITEK 2	Ertapenem/imipenem/meropenem	modified Hodge test and immunochromatographic test	nd	KPC, NDM, OXA-48
