# Supplementary material for: Prevalence and clonal diversity of carbapenem-resistant Klebsiella pneumoniae causing neonatal infections: A systematic review of 128 articles across 30 countries
Source: PLoS Med. 2023 Jun 20;20(6):e1004233. doi: 10.1371/journal.pmed.1004233 (PMC10281588; doi:10.1371/journal.pmed.1004233)
Supplement: S6 Dataset — (XLSX) [file pmed.1004233.s018.xlsx]

## Sheet: Sheet1
Publication	BioProject	BioSample	SRA	Complete/draft	Assembly_accession	Country	Continent	Collection_date	Isolation_source	Species	ST	gapA	infB	mdh	pgi	phoE	rpoB	tonB	Clonal_group	Carbapenem	ESBL	Colistin	Plasmid_replicon	Yersiniabactin	Colibactin	Aerobactin	Salmochelin	RmpADC	rmpA2	wzi	K_locus	O_locus	Omp_mutations	Virulence
Characterization of antimicrobial-resistant Gram-negative bacteria that cause neonatal sepsis in seven low- and middle-income countries	PRJEB33565	SAMEA7472041	ERR4920372	draft		Bangladesh	Asia	2015-17	-	Klebsiella pneumoniae	ST147	3	4	6	1	7	4	38	CG392	NDM-1	CTX-M-15	NF	Col440I, ColpVC, IncFIA(HI1), IncFIB(K), IncFIB(pQil), IncFII(pKP91)	NF	NF	NF	NF	NF	NF	wzi99	KL128	O3b	NF	iutA; mrkABCDFHIJ
Characterization of antimicrobial-resistant Gram-negative bacteria that cause neonatal sepsis in seven low- and middle-income countries	PRJEB33565	SAMEA7472068	ERR4920352	draft		Bangladesh	Asia	2015-17	-	Klebsiella quasipneumoniae	ST2355	18	22	18	61	11	13	51		NDM-7	CTX-M-15	NF	Col(pHAD28), ColpVC, IncFIA(HI1), IncFIB(K), IncFIB(pNDM-Mar), IncFII(pKP91), IncHI1B(pNDM-MAR), IncX3	NF	NF	NF	NF	NF	NF	wzi348	KL111	O3/O3a	NF	allABCDRS; arcC; fdrA; gcl; glxKR; hyi; iutA; kfuABC; KP1_1364; KP1_1371; mrkABCDFHIJ; ybbWY; ylbEF
Characterization of antimicrobial-resistant Gram-negative bacteria that cause neonatal sepsis in seven low- and middle-income countries	PRJEB33565	SAMEA7472076	ERR4920353	draft		Bangladesh	Asia	2015-17	-	Klebsiella quasipneumoniae	ST3266	42	15	18	22	269	13	49		NDM	CTX-M-15	NF	IncFIA(HI1), IncFIB(K), IncFIB(pNDM-Mar), IncFIB(pQil), IncFII(pKP91), IncHI1B(pNDM-MAR), IncX3	NF	NF	NF	NF	NF	NF	wzi394	KL153	O1/O2v2	OmpK35-8%	allABCDRS; arcC; fdrA; gcl; glxKR; hyi; iutA; kfuABC; KP1_1364; KP1_1371; mrkABCDFIJ; ybbWY; ylbEF
Characterization of antimicrobial-resistant Gram-negative bacteria that cause neonatal sepsis in seven low- and middle-income countries	PRJEB33565	SAMEA7472137	ERR4920380	draft		Bangladesh	Asia	2015-17	-	Klebsiella pneumoniae	ST17	2	1	1	1	4	4	4	CG20	NDM-1	CTX-M-15	NF	Col(pHAD28), Col440I, Col440II, IncFIB(K), IncFIB(pQil), IncFII(pKP91)	ybt 14; ICEKp5	NF	NF	NF	NF	NF	wzi141	unknown (KL25)	O5	OmpK35-8%	fyuA; irp1; irp2; iutA; mrkABCDFHIJ; ybtAEPQSTUX
Characterization of antimicrobial-resistant Gram-negative bacteria that cause neonatal sepsis in seven low- and middle-income countries	PRJEB33565	SAMEA7472165	ERR4920382	draft		Bangladesh	Asia	2015-17	-	Klebsiella pneumoniae	ST14	1	6	1	1	1	1	1	CG15	OXA-232	CTX-M-15	NF	Col(pHAD28), ColKP3, IncFIB(pNDM-Mar), IncHI1B(pNDM-MAR)	ybt 14; ICEKp5	NF	NF	NF	NF	NF	wzi64	KL64	O1/O2v1	OmpK35-48%;OmpK36GD	fyuA; irp1; irp2; iutA; kfuABC; mrkABCDFHIJ; ybtAEPQSTUX
Characterization of antimicrobial-resistant Gram-negative bacteria that cause neonatal sepsis in seven low- and middle-income countries	PRJEB33565	SAMEA7472169	ERR4920383	draft		Bangladesh	Asia	2015-17	-	Klebsiella pneumoniae	ST14	1	6	1	1	1	1	1	CG15	NDM-1; OXA-232	CTX-M-15	NF	Col(pHAD28), ColKP3, IncFIB(pNDM-Mar), IncFIB(pQil), IncFII(pKP91), IncHI1B(pNDM-MAR)	ybt 14; ICEKp5	NF	NF	NF	NF	NF	wzi64	unknown (KL64)	O1/O2v1	OmpK35-48%;OmpK36GD	fyuA; irp1; irp2; iutA; kfuABC; mrkABCDFHIJ; ybtAEPQSTUX
Characterization of antimicrobial-resistant Gram-negative bacteria that cause neonatal sepsis in seven low- and middle-income countries	PRJEB33565	SAMEA7472171	ERR4920356	draft		Bangladesh	Asia	2015-17	-	Klebsiella quasipneumoniae	ST334	18	22	18	22	25	37	51	CG334	KPC-2	CTX-M-15; SHV-12	NF	Col(pHAD28), IncFIA(HI1), IncFIB(K)(pCAV1099-114), IncFIB(pQil), IncFII(pKP91)	NF	NF	NF	NF	NF	NF	wzi337	unknown (KL103)	O5	NF	iutA; kfuABC; mrkABCDFHIJ
Characterization of antimicrobial-resistant Gram-negative bacteria that cause neonatal sepsis in seven low- and middle-income countries	PRJEB33565	SAMEA7472175	ERR4920384	draft		Bangladesh	Asia	2015-17	-	Klebsiella pneumoniae	ST147	3	4	6	1	7	4	38	CG392	NDM-1	CTX-M-15	NF	Col440I, ColpVC, IncFIA(HI1), IncFIB(K), IncFIB(pQil), IncFII(pKP91)	NF	NF	NF	NF	NF	NF	wzi99	unknown (KL128)	O3b	NF	iutA; mrkABCDFHIJ
Characterization of antimicrobial-resistant Gram-negative bacteria that cause neonatal sepsis in seven low- and middle-income countries	PRJEB33565	SAMEA7472181	ERR4920386	draft		Bangladesh	Asia	2015-17	-	Klebsiella pneumoniae	ST14	1	6	1	1	1	1	1	CG15	OXA-232	NF	NF	Col(pHAD28), ColKP3, IncFIB(pNDM-Mar), IncHI1B(pNDM-MAR)	ybt 14; ICEKp5	NF	NF	NF	NF	NF	wzi64	KL64	O1/O2v1	OmpK35-48%;OmpK36GD	fyuA; irp1; irp2; iutA; kfuABC; mrkABCDFHIJ; ybtAEPQSTUX
Characterization of antimicrobial-resistant Gram-negative bacteria that cause neonatal sepsis in seven low- and middle-income countries	PRJEB33565	SAMEA7472191	ERR4920387	draft		Bangladesh	Asia	2015-17	-	Klebsiella pneumoniae	ST14	1	6	1	1	1	1	1	CG15	NDM-1; OXA-232	CTX-M-15	NF	Col(pHAD28), ColKP3, IncFIB(pNDM-Mar), IncFIB(pQil), IncFII(pKP91), IncHI1B(pNDM-MAR)	ybt 14; ICEKp5	NF	NF	NF	NF	NF	wzi64	KL64	O1/O2v1	OmpK35-48%;OmpK36GD	fyuA; irp1; irp2; iutA; kfuABC; mrkABCDFHIJ; ybtAEPQSTUX
Characterization of antimicrobial-resistant Gram-negative bacteria that cause neonatal sepsis in seven low- and middle-income countries	PRJEB33565	SAMEA7472208	ERR4920390	draft		Bangladesh	Asia	2015-17	-	Klebsiella pneumoniae	ST11	3	3	1	1	1	1	4	CG258	NDM-1	CTX-M-15	NF	Col(pHAD28), IncFIB(K), IncFIB(pNDM-Mar), IncFII(pKP91)	NF	NF	NF	NF	NF	NF	wzi75	KL105	O1/O2v2	NF	iutA; mrkABCDFHIJ
Characterization of antimicrobial-resistant Gram-negative bacteria that cause neonatal sepsis in seven low- and middle-income countries	PRJEB33565	SAMEA7472342	ERR4920486	draft		India	Asia	2015-17	-	Klebsiella pneumoniae	ST967	2	1	19	4	9	4	34	CG967	NDM-1	CTX-M-15	NF	IncFIB(K)(pCAV1099-114), IncFIB(pNDM-Mar), IncHI1B(pNDM-MAR)	NF	NF	NF	NF	NF	NF	wzi81	KL18	O1/O2v2	NF	iutA; mrkABCDFHIJ
Characterization of antimicrobial-resistant Gram-negative bacteria that cause neonatal sepsis in seven low- and middle-income countries	PRJEB33565	SAMEA7472345	ERR4920487	draft		India	Asia	2015-17	-	Klebsiella pneumoniae	ST967	2	1	19	4	9	4	34	CG967	NDM-1	CTX-M-15	NF	IncFIB(K)(pCAV1099-114), IncFIB(pNDM-Mar), IncHI1B(pNDM-MAR)	NF	NF	NF	NF	NF	NF	wzi81	KL18	O1/O2v2	NF	iutA; mrkABCDFHIJ
Characterization of antimicrobial-resistant Gram-negative bacteria that cause neonatal sepsis in seven low- and middle-income countries	PRJEB33565	SAMEA7472348	ERR4920488	draft		India	Asia	2015-17	-	Klebsiella pneumoniae	ST25	2	1	1	1	10	4	13	CG25	NDM-1; OXA-181	CTX-M-15	NF	Col(pHAD28), ColRNAI, IncFIB(K), IncFIB(pQil), IncFII(pKP91), IncX3	ybt 14; ICEKp5	NF	NF	NF	NF	NF	wzi72	KL2	O1/O2v2	NF	fyuA; irp1; irp2; iutA; mrkABCDFHIJ; ybtAEPQSTUX
Characterization of antimicrobial-resistant Gram-negative bacteria that cause neonatal sepsis in seven low- and middle-income countries	PRJEB33565	SAMEA7472350	ERR4920489	draft		India	Asia	2015-17	-	Klebsiella pneumoniae	ST15	1	1	1	1	1	1	1	CG15	NDM-1	CTX-M-15	NF	Col(pHAD28), Col440I, Col440II, ColpVC, IncFIB(K), IncFIB(pB171), IncFIB(pKPHS1), IncFII(pKP91), IncFII(Yp)	NF	NF	NF	NF	NF	NF	wzi93	KL112	O1/O2v1	NF	iutA; kfuABC; mrkABCDFHIJ
Characterization of antimicrobial-resistant Gram-negative bacteria that cause neonatal sepsis in seven low- and middle-income countries	PRJEB33565	SAMEA7472351	ERR4920490	draft		India	Asia	2015-17	-	Klebsiella pneumoniae	ST2534	3	1	1	1	3	3	23		NDM-1	CTX-M-15	NF	Col(pHAD28), IncFIB(K)(pCAV1099-114), IncFIB(pQil), IncFII(pKP91)	ybt 9; ICEKp12	NF	NF	NF	NF	NF	wzi323	KL62	O1/O2v1	NF	fyuA; irp1; irp2; iutA; mrkABCDFHIJ; ybtAEPQSTUX
Characterization of antimicrobial-resistant Gram-negative bacteria that cause neonatal sepsis in seven low- and middle-income countries	PRJEB33565	SAMEA7472365	ERR4920493	draft		Nigeria	Africa	2015-17	-	Klebsiella pneumoniae	ST4410	2	6	1	3	26	1	36		NDM-1	CTX-M-15	NF	Col(pHAD28), IncFIB(K), IncFIB(pNDM-Mar), IncFII(pKP91), IncHI1B(pNDM-MAR), IncR	ybt 14; ICEKp5	NF	NF	NF	NF	NF	wzi180	unknown (KL116)	O1/O2v1	NF	fyuA; irp1; irp2; iutA; kfuABC; mrkABCDFHIJ; ybtAEPQSTUX
Characterization of antimicrobial-resistant Gram-negative bacteria that cause neonatal sepsis in seven low- and middle-income countries	PRJEB33565	SAMEA7472398	ERR4920501	draft		Nigeria	Africa	2015-17	-	Klebsiella pneumoniae	ST11	3	3	1	1	1	1	4	CG258	NDM-5	CTX-M-15	NF	Col(pHAD28), Col440I, Col440II, IncFIB(K), IncFII(pKP91), IncX3	ybt 9; ICEKp3	NF	NF	NF	NF	NF	wzi50	KL15	O4	NF	fyuA; irp1; irp2; iutA; mrkABCDFHIJ; ybtAEPQSTUX
Characterization of antimicrobial-resistant Gram-negative bacteria that cause neonatal sepsis in seven low- and middle-income countries	PRJEB33565	SAMEA7472429	ERR4920507	draft		Nigeria	Africa	2015-17	-	Klebsiella pneumoniae	ST464	2	5	2	1	26	1	2		NDM-7	CTX-M-15; SHV-38	NF	ColpVC, IncFIB(K)(pCAV1099-114), IncFIB(pQil), IncFII(pKP91), IncHI1B(pNDM-MAR), IncX3	ybt 16; ICEKp12	NF	NF	NF	NF	NF	NF	KL53	O1/O2v1	OmpK35-30%	fyuA; irp1; irp2; iutA; mrkABCDFHIJ; ybtAEPQSTUX
Characterization of antimicrobial-resistant Gram-negative bacteria that cause neonatal sepsis in seven low- and middle-income countries	PRJEB33565	SAMEA7472431	ERR4920508	draft		Nigeria	Africa	2015-17	-	Klebsiella pneumoniae	ST464	2	5	2	1	26	1	2		NDM-7	CTX-M-15; SHV-38	NF	ColpVC, IncFIB(pQil), IncFII(pKP91), IncX3	ybt 16; ICEKp12	NF	NF	NF	NF	NF	NF	KL53	O1/O2v1	OmpK35-30%	fyuA; irp1; irp2; iutA; mrkABCDFHIJ; ybtAEPQSTUX
Characterization of antimicrobial-resistant Gram-negative bacteria that cause neonatal sepsis in seven low- and middle-income countries	PRJEB33565	SAMEA7472433	ERR4920509	draft		Nigeria	Africa	2015-17	-	Klebsiella pneumoniae	ST464	2	5	2	1	26	1	2		NDM	CTX-M-15	NF	ColpVC, IncFIB(K)(pCAV1099-114), IncFIB(pQil), IncFII(pKP91), IncHI1B(pNDM-MAR), IncX3	ybt 16; ICEKp12	NF	NF	NF	NF	NF	NF	KL53	O1/O2v1	OmpK35-30%	fyuA; irp1; irp2; iutA; mrkABCDFHIJ; ybtAEPQSTUX
Characterization of antimicrobial-resistant Gram-negative bacteria that cause neonatal sepsis in seven low- and middle-income countries	PRJEB33565	SAMEA7472434	ERR4920510	draft		Nigeria	Africa	2015-17	-	Klebsiella pneumoniae	ST464	2	5	2	1	26	1	2		NDM-7	CTX-M-15; SHV-38	NF	ColpVC, IncFIB(K)(pCAV1099-114), IncFIB(pQil), IncFII(pKP91), IncHI1B(pNDM-MAR), IncX3	ybt 16; ICEKp12	NF	NF	NF	NF	NF	NF	KL53	O1/O2v1	OmpK35-30%	fyuA; irp1; irp2; iutA; mrkABCDFHIJ; ybtAEPQSTUX
Characterization of antimicrobial-resistant Gram-negative bacteria that cause neonatal sepsis in seven low- and middle-income countries	PRJEB33565	SAMEA7472438	ERR4920512	draft		Nigeria	Africa	2015-17	-	Klebsiella pneumoniae	ST20	2	3	1	1	4	4	4	CG20	NDM-1	CTX-M-15; SHV-187	NF	Col(pHAD28), IncFIA(HI1), IncFIB(K)(pCAV1099-114), IncFIB(pNDM-Mar), IncHI1B(pNDM-MAR)	NF	NF	NF	NF	NF	NF	wzi84	KL28	O1/O2v2	NF	iutA; mrkABCDFHIJ
Characterization of antimicrobial-resistant Gram-negative bacteria that cause neonatal sepsis in seven low- and middle-income countries	PRJEB33565	SAMEA7472440	ERR4920513	draft		Nigeria	Africa	2015-17	-	Klebsiella pneumoniae	ST20	2	3	1	1	4	4	4	CG20	NDM-1	CTX-M-15; SHV-187	NF	Col(pHAD28), IncFIA(HI1), IncFIB(K)(pCAV1099-114), IncFIB(pNDM-Mar), IncHI1B(pNDM-MAR)	NF	NF	NF	NF	NF	NF	wzi84	KL28	O1/O2v2	NF	iutA; mrkABCDFHIJ
Characterization of antimicrobial-resistant Gram-negative bacteria that cause neonatal sepsis in seven low- and middle-income countries	PRJEB33565	SAMEA7472458	ERR4920517	draft		Nigeria	Africa	2015-17	-	Klebsiella pneumoniae	ST377	10	20	2	1	9	11	12	CG377	NDM-1	CTX-M-15	NF	Col(pHAD28), IncFIB(K)(pCAV1099-114), IncHI1B(pNDM-MAR)	ybt 16; ICEKp12	NF	NF	NF	NF	NF	wzi173	KL102	O1/O2v2	NF	fyuA; irp1; irp2; iutA; mrkABCDFHIJ; ybtAEPQSTUX
Characterization of antimicrobial-resistant Gram-negative bacteria that cause neonatal sepsis in seven low- and middle-income countries	PRJEB33565	SAMEA7472468	ERR4920521	draft		Nigeria	Africa	2015-17	-	Klebsiella pneumoniae	ST464	2	5	2	1	26	1	2		NDM-7	CTX-M-15; SHV-38	NF	ColpVC, IncFIB(K)(pCAV1099-114), IncFIB(pQil), IncFII(pKP91), IncX3	ybt 16; ICEKp12	NF	NF	NF	NF	NF	NF	KL53	O1/O2v1	OmpK35-30%	fyuA; irp1; irp2; iutA; mrkABCDFHIJ; ybtAEPQSTUX
Characterization of antimicrobial-resistant Gram-negative bacteria that cause neonatal sepsis in seven low- and middle-income countries	PRJEB33565	SAMEA7472471	ERR4920523	draft		Nigeria	Africa	2015-17	-	Klebsiella pneumoniae	ST4410	2	6	1	3	26	1	36		NDM-1	CTX-M-15	NF	Col(pHAD28), IncFIB(K), IncFIB(pNDM-Mar), IncFII(pKP91), IncHI1B(pNDM-MAR), IncR	ybt 14; ICEKp5	NF	NF	NF	NF	NF	wzi180	KL116	O1/O2v1	NF	fyuA; irp1; irp2; iutA; kfuABC; mrkABCDFHIJ; ybtAEPQSTUX
Characterization of antimicrobial-resistant Gram-negative bacteria that cause neonatal sepsis in seven low- and middle-income countries	PRJEB33565	SAMEA7472472	ERR4920524	draft		Nigeria	Africa	2015-17	-	Klebsiella pneumoniae	ST4410	2	6	1	3	26	1	36		NDM-1	CTX-M-15	NF	Col(pHAD28), IncFIB(K), IncFIB(pNDM-Mar), IncFII(pKP91), IncHI1B(pNDM-MAR), IncR	ybt 14; ICEKp5	NF	NF	NF	NF	NF	wzi180	unknown (KL116)	O1/O2v1	NF	fyuA; irp1; irp2; iutA; kfuABC; mrkABCDFHIJ; ybtAEPQSTUX
Characterization of antimicrobial-resistant Gram-negative bacteria that cause neonatal sepsis in seven low- and middle-income countries	PRJEB33565	SAMEA7472474	ERR4920526	draft		Nigeria	Africa	2015-17	-	Klebsiella pneumoniae	ST464V1	-	5	2	1	26	1	2		NDM-7	NF	PmrB-67%	ColpVC, IncX3	ybt 16; ICEKp12 (incomplete)	NF	NF	NF	NF	NF	NF	KL53	O1/O2v1	OmpK35-30%	irp1; iutA; mrkABCDFHIJ; ybtAEPQSTUX
Characterization of antimicrobial-resistant Gram-negative bacteria that cause neonatal sepsis in seven low- and middle-income countries	PRJEB33565	SAMEA7472489	ERR4920531	draft		Nigeria	Africa	2015-17	-	Klebsiella pneumoniae	ST464	2	5	2	1	26	1	2		NDM-7	CTX-M-15; SHV-38	NF	ColpVC, IncFIB(K)(pCAV1099-114), IncFIB(pQil), IncFII(pKP91), IncHI1B(pNDM-MAR), IncX3	ybt 16; ICEKp12	NF	NF	NF	NF	NF	NF	unknown (KL53)	O1/O2v1	OmpK35-30%	fyuA; irp1; irp2; iutA; mrkABCDFHIJ; ybtAEPQSTUX
Characterization of antimicrobial-resistant Gram-negative bacteria that cause neonatal sepsis in seven low- and middle-income countries	PRJEB33565	SAMEA7472491	ERR4920533	draft		Nigeria	Africa	2015-17	-	Klebsiella pneumoniae	ST442	10	20	2	1	9	11	14	CG377	NDM-1	CTX-M-15	NF	Col(pHAD28), ColpVC, IncFIA(HI1), IncFIB(K)(pCAV1099-114), IncFII(pKP91), IncHI1B(pNDM-MAR)	NF	NF	NF	NF	NF	NF	wzi84	KL28	O1/O2v1	OmpK35-25%	iutA; mrkABCDFHIJ
Characterization of antimicrobial-resistant Gram-negative bacteria that cause neonatal sepsis in seven low- and middle-income countries	PRJEB33565	SAMEA7472492	ERR4920534	draft		Nigeria	Africa	2015-17	-	Klebsiella pneumoniae	ST442	10	20	2	1	9	11	14	CG377	NDM-1	CTX-M-15	NF	Col(pHAD28), ColpVC, IncFIA(HI1), IncFIB(K)(pCAV1099-114), IncFII(pKP91), IncHI1B(pNDM-MAR)	NF	NF	NF	NF	NF	NF	wzi84	KL28	O1/O2v1	OmpK35-25%	iutA; mrkABCDFHIJ
Characterization of antimicrobial-resistant Gram-negative bacteria that cause neonatal sepsis in seven low- and middle-income countries	PRJEB33565	SAMEA7472493	ERR4920535	draft		Nigeria	Africa	2015-17	-	Klebsiella pneumoniae	ST395	3	1	2	4	1	1	4		NDM-1	CTX-M-15	NF	Col(pHAD28), IncFIB(K), IncFIB(pNDM-Mar), IncFII(pKP91), IncHI1B(pNDM-MAR), IncR	NF	NF	NF	NF	NF	NF	wzi105	KL108	O1/O2v2	OmpK35-3%	iutA; mrkABCDFHIJ
Characterization of antimicrobial-resistant Gram-negative bacteria that cause neonatal sepsis in seven low- and middle-income countries	PRJEB33565	SAMEA7472498	ERR4920536	draft		Nigeria	Africa	2015-17	-	Klebsiella pneumoniae	ST395	3	1	2	4	1	1	4		NDM-1	NF	NF	Col(pHAD28), IncFIB(pNDM-Mar), IncHI1B(pNDM-MAR), IncR	NF	NF	NF	NF	NF	NF	wzi105	KL108	O1/O2v2	OmpK35-3%	iutA; mrkABCDFHIJ
Characterization of antimicrobial-resistant Gram-negative bacteria that cause neonatal sepsis in seven low- and middle-income countries	PRJEB33565	SAMEA7472500	ERR4920365	draft		Nigeria	Africa	2015-17	-	Klebsiella quasipneumoniae	ST477	18	22	68	70	94	20	51	CG477	NDM-1	CTX-M-15	NF	Col440I, IncFIB(K), IncFIB(pKPHS1), IncFIB(pNDM-Mar), IncFII(pKP91), IncHI1B(pNDM-MAR), IncR	NF	NF	NF	NF	NF	NF	wzi50	KL15	O5	NF	allABCDRS; arcC; fdrA; gcl; glxKR; hyi; iutA; kfuABC; KP1_1364; KP1_1371; mrkABCDFHIJ; ybbWY; ylbEF
Characterization of antimicrobial-resistant Gram-negative bacteria that cause neonatal sepsis in seven low- and middle-income countries	PRJEB33565	SAMEA7472502	ERR4920537	draft		Nigeria	Africa	2015-17	-	Klebsiella pneumoniae	ST20	2	3	1	1	4	4	4	CG20	NDM-1	SHV-187	NF	Col(pHAD28), IncFIA(HI1), IncFIB(K)(pCAV1099-114), IncFIB(pNDM-Mar), IncHI1B(pNDM-MAR)	NF	NF	NF	NF	NF	NF	wzi84	KL28	O1/O2v2	NF	iutA; mrkABCDFHIJ
Characterization of antimicrobial-resistant Gram-negative bacteria that cause neonatal sepsis in seven low- and middle-income countries	PRJEB33565	SAMEA7472505	ERR4920539	draft		Nigeria	Africa	2015-17	-	Klebsiella pneumoniae	ST464	2	5	2	1	26	1	2		NDM-7	CTX-M-15; SHV-38	NF	ColpVC, IncFIB(K)(pCAV1099-114), IncFIB(pQil), IncFII(pKP91), IncHI1B(pNDM-MAR), IncX3	ybt 16; ICEKp12	NF	NF	NF	NF	NF	NF	KL53	O1/O2v1	OmpK35-30%	fyuA; irp1; irp2; iutA; mrkABCDFHIJ; ybtAEPQSTUX
Characterization of antimicrobial-resistant Gram-negative bacteria that cause neonatal sepsis in seven low- and middle-income countries	PRJEB33565	SAMEA7472506	ERR4920540	draft		Nigeria	Africa	2015-17	-	Klebsiella pneumoniae	ST442	10	20	2	1	9	11	14	CG377	NDM-1	CTX-M-15	NF	Col(pHAD28), ColpVC, IncFIA(HI1), IncFIB(K)(pCAV1099-114), IncFII(pKP91), IncHI1B(pNDM-MAR)	NF	NF	NF	NF	NF	NF	wzi84	unknown (KL28)	O1/O2v1	OmpK35-25%	iutA; mrkABCDFHIJ
Characterization of antimicrobial-resistant Gram-negative bacteria that cause neonatal sepsis in seven low- and middle-income countries	PRJEB33565	SAMEA7472507	ERR4920541	draft		Nigeria	Africa	2015-17	-	Klebsiella pneumoniae	ST442	10	20	2	1	9	11	14	CG377	NDM-1	CTX-M-15	NF	Col(pHAD28), IncFIA(HI1), IncFIB(K)(pCAV1099-114), IncFII(pKP91), IncHI1B(pNDM-MAR)	NF	NF	NF	NF	NF	NF	wzi84	unknown (KL28)	O1/O2v1	OmpK35-25%	iutA; mrkABCDFHIJ
Characterization of antimicrobial-resistant Gram-negative bacteria that cause neonatal sepsis in seven low- and middle-income countries	PRJEB33565	SAMEA7472508	ERR4920542	draft		Nigeria	Africa	2015-17	-	Klebsiella pneumoniae	ST442	10	20	2	1	9	11	14	CG377	NDM-1	CTX-M-15	NF	Col(pHAD28), ColpVC, IncFIA(HI1), IncFIB(K)(pCAV1099-114), IncFII(pKP91), IncHI1B(pNDM-MAR)	NF	NF	NF	NF	NF	NF	wzi84	unknown (KL28)	O1/O2v1	OmpK35-25%	iutA; mrkABCDFHIJ
Characterization of antimicrobial-resistant Gram-negative bacteria that cause neonatal sepsis in seven low- and middle-income countries	PRJEB33565	SAMEA7472509	ERR4920543	draft		Nigeria	Africa	2015-17	-	Klebsiella pneumoniae	ST442	10	20	2	1	9	11	14	CG377	NDM-1	CTX-M-15	NF	Col(pHAD28), IncFIA(HI1), IncFIB(K)(pCAV1099-114), IncFII(pKP91), IncHI1B(pNDM-MAR)	NF	NF	NF	NF	NF	NF	wzi84	unknown (KL28)	O1/O2v1	OmpK35-25%	iutA; mrkABCDFHIJ
Characterization of antimicrobial-resistant Gram-negative bacteria that cause neonatal sepsis in seven low- and middle-income countries	PRJEB33565	SAMEA7472522	ERR4920548	draft		Pakistan	Asia	2015-17	-	Klebsiella pneumoniae	ST15	1	1	1	1	1	1	1	CG15	NDM-1; OXA-181	CTX-M-15	NF	Col(pHAD28), ColpVC, IncC, IncFIA(HI1), IncFIB(K), IncFIB(pKPHS1), IncFII(pKP91), IncX3, IncX4	ybt 16; ICEKp12	NF	NF	NF	NF	NF	wzi93	KL112	O1/O2v1	OmpK35-46%	fyuA; irp1; irp2; iutA; kfuABC; mrkABCDFHIJ; ybtAEPQSTUX
Characterization of antimicrobial-resistant Gram-negative bacteria that cause neonatal sepsis in seven low- and middle-income countries	PRJEB33565	SAMEA7472542	ERR4920551	draft		Pakistan	Asia	2015-17	-	Klebsiella pneumoniae	ST15V1	1	1	1	1	1	1	~1 (1 mismatch)		NDM-1	CTX-M-15	NF	Col(pHAD28), ColpVC, IncC, IncFIA(HI1), IncFIB(K), IncFIB(pKPHS1), IncFIB(pNDM-Mar), IncFII(pKP91), IncHI1B(pNDM-MAR)	ybt unknown	NF	iuc unknown	NF	NF	NF	wzi93	unknown (KL112)	O1/O2v1	OmpK35-46%	fyuA; irp1; irp2; iucBCD; iutA; kfuAC; mrkABCDFHIJ; ybtAEPQSTUX
Characterization of antimicrobial-resistant Gram-negative bacteria that cause neonatal sepsis in seven low- and middle-income countries	PRJEB33565	SAMEA7472561	ERR4920553	draft		Pakistan	Asia	2015-17	-	Klebsiella pneumoniae	ST15	1	1	1	1	1	1	1	CG15	NDM-1; OXA-181	CTX-M-15	NF	Col(pHAD28), ColpVC, IncC, IncFIA(HI1), IncFIB(K), IncFIB(pKPHS1), IncFII(pKP91), IncX3	ybt 16; ICEKp12	NF	NF	NF	NF	NF	wzi93	KL112	O1/O2v1	OmpK35-46%	fyuA; irp1; irp2; iutA; kfuABC; mrkABCDFHIJ; ybtAEPQSTUX
Characterization of antimicrobial-resistant Gram-negative bacteria that cause neonatal sepsis in seven low- and middle-income countries	PRJEB33565	SAMEA7472562	ERR4920554	draft		Pakistan	Asia	2015-17	-	Klebsiella pneumoniae	ST15	1	1	1	1	1	1	1	CG15	NDM-1; OXA-181	CTX-M-15	NF	Col(pHAD28), ColpVC, IncC, IncFIA(HI1), IncFIB(K), IncFIB(pKPHS1), IncFII(pKP91), IncX3	ybt 16; ICEKp12	NF	NF	NF	NF	NF	wzi93	KL112	O1/O2v1	OmpK35-46%	fyuA; irp1; irp2; iutA; kfuABC; mrkABCDFHIJ; ybtAEPQSTUX
Characterization of antimicrobial-resistant Gram-negative bacteria that cause neonatal sepsis in seven low- and middle-income countries	PRJEB33565	SAMEA7472570	ERR4920555	draft		Pakistan	Asia	2015-17	-	Klebsiella pneumoniae	ST15V2	~1 (1 mismatch)	1	1	1	1	1	1		NDM-1; OXA-181	CTX-M-15	NF	Col(pHAD28), ColpVC, IncC, IncFIB(K), IncFIB(pKPHS1), IncFII(pKP91)	ybt 16; ICEKp12	NF	NF	NF	NF	NF	wzi93	KL112	O1/O2v1	OmpK35-46%	fyuA; irp1; irp2; iutA; kfuABC; mrkABCDFHIJ; ybtAEPQSTUX
Characterization of antimicrobial-resistant Gram-negative bacteria that cause neonatal sepsis in seven low- and middle-income countries	PRJEB33565	SAMEA7472572	ERR4920556	draft		Pakistan	Asia	2015-17	-	Klebsiella pneumoniae	ST15V4	1	1	1	1	1	1	~1 (2 mismatches)		NDM; OXA-181	CTX-M-15	NF	Col(pHAD28), ColpVC, IncC, IncFIA(HI1), IncFIB(K), IncFIB(pKPHS1), IncFII(pKP91), IncX3	ybt 16; ICEKp12	NF	NF	NF	NF	NF	wzi93	KL112	O1/O2v1	OmpK35-46%	fyuA; irp1; irp2; iutA; kfuABC; mrkABCDFHIJ; ybtAEPQSTUX
Characterization of antimicrobial-resistant Gram-negative bacteria that cause neonatal sepsis in seven low- and middle-income countries	PRJEB33565	SAMEA7472578	ERR4920557	draft		Pakistan	Asia	2015-17	-	Klebsiella pneumoniae	ST15	1	1	1	1	1	1	1	CG15	NDM-1; OXA-181	CTX-M-15	NF	Col(pHAD28), ColpVC, IncC, IncFIA(HI1), IncFIB(K), IncFIB(pKPHS1), IncFII(pKP91), IncX3	ybt 16; ICEKp12	NF	NF	NF	NF	NF	wzi93	KL112	O1/O2v1	OmpK35-46%	fyuA; irp1; irp2; iutA; kfuABC; mrkABCDFHIJ; ybtAEPQSTUX
Characterization of antimicrobial-resistant Gram-negative bacteria that cause neonatal sepsis in seven low- and middle-income countries	PRJEB33565	SAMEA7472584	ERR4920558	draft		Pakistan	Asia	2015-17	-	Klebsiella pneumoniae	ST15	1	1	1	1	1	1	1	CG15	NDM-1; OXA-181	CTX-M-15	NF	Col(pHAD28), ColpVC, IncC, IncFIB(K), IncFIB(pKPHS1), IncFII(pKP91), IncX3	ybt 16; ICEKp12	NF	NF	NF	NF	NF	wzi93	unknown (KL112)	O1/O2v1	OmpK35-46%	fyuA; irp1; irp2; iutA; kfuABC; mrkABCDFHIJ; ybtAEPQSTUX
Characterization of antimicrobial-resistant Gram-negative bacteria that cause neonatal sepsis in seven low- and middle-income countries	PRJEB33565	SAMEA7472585	ERR4920559	draft		Pakistan	Asia	2015-17	-	Klebsiella pneumoniae	ST15	1	1	1	1	1	1	1	CG15	NDM-1; OXA-48-like	CTX-M-15	NF	Col(pHAD28), ColpVC, IncC, IncFIB(pKPHS1)	ybt 16; ICEKp12	NF	NF	NF	NF	NF	wzi93	KL112	O1/O2v1	OmpK35-46%	fyuA; irp1; irp2; iutA; kfuABC; mrkABCDFHIJ; ybtAEPQSTUX
Characterization of antimicrobial-resistant Gram-negative bacteria that cause neonatal sepsis in seven low- and middle-income countries	PRJEB33565	SAMEA7472589	ERR4920560	draft		Pakistan	Asia	2015-17	-	Klebsiella pneumoniae	ST15	1	1	1	1	1	1	1	CG15	NDM-1; OXA-181	CTX-M-15	NF	Col(pHAD28), ColpVC, IncC, IncFIB(K), IncFIB(pKPHS1), IncFII(pKP91), IncX3	ybt 16; ICEKp12	NF	NF	NF	NF	NF	wzi93	KL112	O1/O2v1	OmpK35-46%	fyuA; irp1; irp2; iutA; kfuABC; mrkABCDFHIJ; ybtAEPQSTUX
Characterization of antimicrobial-resistant Gram-negative bacteria that cause neonatal sepsis in seven low- and middle-income countries	PRJEB33565	SAMEA7472598	ERR4920561	draft		Pakistan	Asia	2015-17	-	Klebsiella pneumoniae	ST15	1	1	1	1	1	1	1	CG15	NDM-1; OXA-181	CTX-M-15	NF	Col(pHAD28), ColpVC, IncC, IncFIA(HI1), IncFIB(pKPHS1), IncX3	ybt 16; ICEKp12	NF	NF	NF	NF	NF	wzi93	KL112	O1/O2v1	OmpK35-46%	fyuA; irp1; irp2; iutA; kfuABC; mrkABCDFHIJ; ybtAEPQSTUX
Characterization of antimicrobial-resistant Gram-negative bacteria that cause neonatal sepsis in seven low- and middle-income countries	PRJEB33565	SAMEA7472609	ERR4920564	draft		Pakistan	Asia	2015-17	-	Klebsiella pneumoniae	ST15	1	1	1	1	1	1	1	CG15	NDM-1; OXA-181	CTX-M-15	NF	Col(pHAD28), ColpVC, IncC, IncFIA(HI1), IncFIB(K), IncFIB(pKPHS1), IncFII(pKP91), IncX3	ybt 16; ICEKp12	NF	NF	NF	NF	NF	wzi93	unknown (KL112)	O1/O2v1	OmpK35-46%	fyuA; irp1; irp2; iutA; kfuABC; mrkABCDFHIJ; ybtAEPQSTUX
Characterization of antimicrobial-resistant Gram-negative bacteria that cause neonatal sepsis in seven low- and middle-income countries	PRJEB33565	SAMEA7472612	ERR4920566	draft		Pakistan	Asia	2015-17	-	Klebsiella pneumoniae	ST70	2	6	17	1	20	10	25	CG70	NDM-1	CTX-M-15	NF	Col(pHAD28), ColRNAI, IncFIB(K), IncFIB(pNDM-Mar), IncFII(pKP91), IncHI1B(pNDM-MAR)	ybt 8; ICEKp9	NF	NF	NF	NF	NF	wzi123	unknown (KL107)	unknown (O1/O2v1)	NF	fyuA; irp1; irp2; iutA; mrkABCDFHIJ; ybtAEPQSTUX
Characterization of antimicrobial-resistant Gram-negative bacteria that cause neonatal sepsis in seven low- and middle-income countries	PRJEB33565	SAMEA7472613	ERR4920567	draft		Pakistan	Asia	2015-17	-	Klebsiella pneumoniae	ST70	2	6	17	1	20	10	25	CG70	NDM-1	CTX-M-15	NF	Col(pHAD28), ColRNAI, IncFIB(K), IncFIB(pNDM-Mar), IncFII(pKP91), IncHI1B(pNDM-MAR)	ybt 8; ICEKp9 (truncated)	NF	NF	NF	NF	NF	wzi123	KL136	O1/O2v2	NF	fyuA; irp1; irp2; iutA; mrkABCDFHIJ; ybtAEPQSTUX
Characterization of antimicrobial-resistant Gram-negative bacteria that cause neonatal sepsis in seven low- and middle-income countries	PRJEB33565	SAMEA7472631	ERR4920568	draft		Pakistan	Asia	2015-17	-	Klebsiella pneumoniae	ST995	2	6	1	1	1	1	1		NDM-1	CTX-M-15	NF	IncFIA(HI1), IncFIB(K), IncFIB(pNDM-Mar), IncFIB(pQil), IncFII(pKP91), IncFII(Yp), IncHI1B(pNDM-MAR)	NF	NF	NF	NF	NF	NF	wzi215	unknown (KL117)	unknown (O1/O2v1)	NF	iutA; kfuABC; kvgAS; mrkABCDFHIJ
Characterization of antimicrobial-resistant Gram-negative bacteria that cause neonatal sepsis in seven low- and middle-income countries	PRJEB33565	SAMEA7472632	ERR4920569	draft		Pakistan	Asia	2015-17	-	Klebsiella pneumoniae	ST15	1	1	1	1	1	1	1	CG15	NDM-1; OXA-181	CTX-M-15	NF	Col(pHAD28), ColpVC, IncC, IncFIB(K), IncFIB(pKPHS1), IncFII(pKP91), IncX3	ybt 16; ICEKp12	NF	NF	NF	NF	NF	wzi93	unknown (KL112)	O1/O2v1	OmpK35-46%	fyuA; irp1; irp2; iutA; kfuABC; mrkABCDFHIJ; ybtAEPQSTUX
Characterization of antimicrobial-resistant Gram-negative bacteria that cause neonatal sepsis in seven low- and middle-income countries	PRJEB33565	SAMEA7472635	ERR4920570	draft		Pakistan	Asia	2015-17	-	Klebsiella pneumoniae	ST995	2	6	1	1	1	1	1		NDM-1	CTX-M-15	NF	IncFIA(HI1), IncFIB(K), IncFIB(pNDM-Mar), IncFII(pKP91), IncHI1B(pNDM-MAR)	NF	NF	NF	NF	NF	NF	wzi215	unknown (KL117)	unknown (O1/O2v1)	NF	iutA; kfuABC; kvgS; mrkABCDFHIJ
Characterization of antimicrobial-resistant Gram-negative bacteria that cause neonatal sepsis in seven low- and middle-income countries	PRJEB33565	SAMEA7472646	ERR4920572	draft		Pakistan	Asia	2015-17	-	Klebsiella pneumoniae	ST995	2	6	1	1	1	1	1		NDM-1	CTX-M-15	NF	Col(pHAD28), FII(pBK30683), IncFIA(HI1), IncFIB(K), IncFIB(pNDM-Mar), IncFII(pKP91), IncHI1B(pNDM-MAR)	NF	NF	NF	NF	NF	NF	wzi215	unknown (KL117)	O1/O2v1	NF	iutA; kfuABC; kvgAS; mrkABCDFHIJ
Characterization of antimicrobial-resistant Gram-negative bacteria that cause neonatal sepsis in seven low- and middle-income countries	PRJEB33565	SAMEA7472647	ERR4920573	draft		Pakistan	Asia	2015-17	-	Klebsiella pneumoniae	ST611	5	1	5	1	7	11	24		NDM-1	CTX-M-15	NF	Col(pHAD28), FII(pBK30683), IncFIA(HI1), IncFIB(K), IncFIB(pNDM-Mar), IncFII(pKP91), IncHI1B(pNDM-MAR)	NF	NF	NF	NF	NF	NF	NF	unknown (KL107)	unknown (O1/O2v1)	NF	iutA; mrkABCDFHIJ
Characterization of antimicrobial-resistant Gram-negative bacteria that cause neonatal sepsis in seven low- and middle-income countries	PRJEB33565	SAMEA7472655	ERR4920574	draft		Pakistan	Asia	2015-17	-	Klebsiella pneumoniae	ST611	5	1	5	1	7	11	24		NDM-1	CTX-M-15	NF	Col(pHAD28), FII(pBK30683), IncFIA(HI1), IncFIB(K), IncFIB(pNDM-Mar), IncFII(pKP91), IncHI1B(pNDM-MAR)	NF	NF	NF	NF	NF	NF	NF	KL34	O1/O2v2	NF	iutA; mrkABCDFHIJ
Characterization of antimicrobial-resistant Gram-negative bacteria that cause neonatal sepsis in seven low- and middle-income countries	PRJEB33565	SAMEA7472674	ERR4920577	draft		Pakistan	Asia	2015-17	-	Klebsiella pneumoniae	ST15	1	1	1	1	1	1	1	CG15	NDM-1; OXA-181	CTX-M-15	NF	Col(pHAD28), ColpVC, IncC, IncFIA(HI1), IncFIB(K), IncFIB(pKPHS1), IncFII(pKP91), IncX3, IncX4	ybt 16; ICEKp12	NF	NF	NF	NF	NF	wzi93	unknown (KL112)	O1/O2v1	OmpK35-46%	fyuA; irp1; irp2; iutA; kfuABC; mrkABCDFHIJ; ybtAEPQSTUX
Characterization of antimicrobial-resistant Gram-negative bacteria that cause neonatal sepsis in seven low- and middle-income countries	PRJEB33565	SAMEA7472689	ERR4920578	draft		Pakistan	Asia	2015-17	-	Klebsiella pneumoniae	ST15	1	1	1	1	1	1	1	CG15	NDM-1; OXA-181	CTX-M-15	NF	Col(pHAD28), IncC, IncFIA(HI1), IncFIB(K), IncFIB(pKPHS1), IncFII(pKP91), IncX3, IncX4	ybt 16; ICEKp12	NF	NF	NF	NF	NF	wzi93	KL112	O1/O2v1	OmpK35-46%	fyuA; irp1; irp2; iutA; kfuABC; mrkABCDFHIJ; ybtAEPQSTUX
Characterization of antimicrobial-resistant Gram-negative bacteria that cause neonatal sepsis in seven low- and middle-income countries	PRJEB33565	SAMEA7472713	ERR4920579	draft		Pakistan	Asia	2015-17	-	Klebsiella pneumoniae	ST15	1	1	1	1	1	1	1	CG15	NDM-1	CTX-M-15	NF	Col(pHAD28), Col440II, ColRNAI, IncFIB(K), IncFIB(pKPHS1), IncFIB(pNDM-Mar), IncFII, IncHI1B(pNDM-MAR)	ybt 16; ICEKp12	NF	iuc 1 (truncated)	NF	NF	NF	wzi93	KL112	O1/O2v1	OmpK35-19%	fyuA; irp1; irp2; iucABCD; iutA; kfuABC; mrkABCDFIJ; ybtAEPQSTUX
Characterization of antimicrobial-resistant Gram-negative bacteria that cause neonatal sepsis in seven low- and middle-income countries	PRJEB33565	SAMEA7472728	ERR4920580	draft		Pakistan	Asia	2015-17	-	Klebsiella pneumoniae	ST15	1	1	1	1	1	1	1	CG15	NDM-1; OXA-181	CTX-M-15	NF	Col(pHAD28), ColpVC, IncC, IncFIA(HI1), IncFIB(K), IncFIB(pKPHS1), IncFII(pKP91), IncX3, IncX4	ybt 16; ICEKp12	NF	NF	NF	NF	NF	wzi93	KL112	O1/O2v1	OmpK35-46%	fyuA; irp1; irp2; iutA; kfuABC; mrkABCDFHIJ; ybtAEPQSTUX
Characterization of antimicrobial-resistant Gram-negative bacteria that cause neonatal sepsis in seven low- and middle-income countries	PRJEB33565	SAMEA7472742	ERR4920583	draft		Pakistan	Asia	2015-17	-	Klebsiella pneumoniae	ST15	1	1	1	1	1	1	1	CG15	NDM; OXA-181	CTX-M-15	NF	Col(pHAD28), ColpVC, IncC, IncFIA(HI1), IncFIB(K), IncFIB(pKPHS1), IncFII(pKP91), IncX3, IncX4	ybt 16; ICEKp12	NF	NF	NF	NF	NF	wzi93	KL112	O1/O2v1	OmpK35-46%	fyuA; irp1; irp2; iutA; kfuABC; mrkABCDFHIJ; ybtAEPQSTUX
Characterization of antimicrobial-resistant Gram-negative bacteria that cause neonatal sepsis in seven low- and middle-income countries	PRJEB33565	SAMEA7472748	ERR4920584	draft		Pakistan	Asia	2015-17	-	Klebsiella pneumoniae	ST70	2	6	17	1	20	10	25	CG70	NDM-1	CTX-M-15	NF	Col(pHAD28), ColRNAI, IncFIB(K), IncFIB(pNDM-Mar), IncFII(pKP91), IncHI1B(pNDM-MAR)	ybt 8; ICEKp9	NF	NF	NF	NF	NF	wzi123	unknown (KL107)	unknown (O1/O2v1)	NF	fyuA; irp1; irp2; iutA; mrkABCDFHIJ; ybtAEPQSTUX
Characterization of antimicrobial-resistant Gram-negative bacteria that cause neonatal sepsis in seven low- and middle-income countries	PRJEB33565	SAMEA7472751	ERR4920585	draft		Pakistan	Asia	2015-17	-	Klebsiella pneumoniae	ST20	2	3	1	1	4	4	4	CG20	NDM-1	SHV-187	NF	Col(pHAD28), FII(pBK30683), IncFIB(K)(pCAV1099-114), IncFIB(pNDM-Mar), IncHI1B(pNDM-MAR), IncR	NF	NF	NF	NF	NF	NF	wzi33	KL64	O1/O2v1	NF	iutA; mrkABCDFHIJ
Characterization of antimicrobial-resistant Gram-negative bacteria that cause neonatal sepsis in seven low- and middle-income countries	PRJEB33565	SAMEA7472782	ERR4920587	draft		Pakistan	Asia	2015-17	-	Klebsiella pneumoniae	ST15	1	1	1	1	1	1	1	CG15	NDM-1; OXA-181	CTX-M-15	NF	Col(pHAD28), ColpVC, IncC, IncFIA(HI1), IncFIB(pKPHS1), IncX3, IncX4	ybt 16; ICEKp12	NF	NF	NF	NF	NF	wzi93	unknown (KL112)	O1/O2v1	OmpK35-46%	fyuA; irp1; irp2; iutA; kfuABC; mrkABCDFHIJ; ybtAEPQSTUX
Characterization of antimicrobial-resistant Gram-negative bacteria that cause neonatal sepsis in seven low- and middle-income countries	PRJEB33565	SAMEA7472798	ERR4920589	draft		Pakistan	Asia	2015-17	-	Klebsiella pneumoniae	ST15	1	1	1	1	1	1	1	CG15	NDM; OXA-181	CTX-M-15	NF	Col(MGD2), Col(pHAD28), ColpVC, IncC, IncFIB(K), IncFIB(pKPHS1), IncFII(pKP91), IncX3, IncX4	ybt 16; ICEKp12	NF	NF	NF	NF	NF	wzi93	KL112	O1/O2v1	OmpK35-46%	fyuA; irp1; irp2; iutA; kfuABC; mrkABCDFHIJ; ybtAEPQSTUX
Characterization of antimicrobial-resistant Gram-negative bacteria that cause neonatal sepsis in seven low- and middle-income countries	PRJEB33565	SAMEA7472813	ERR4920590	draft		Pakistan	Asia	2015-17	-	Klebsiella pneumoniae	ST15	1	1	1	1	1	1	1	CG15	NDM-1; OXA-181	CTX-M-15	NF	Col(pHAD28), ColpVC, IncC, IncFIB(K), IncFIB(pKPHS1), IncFII(pKP91), IncX3, IncX4	ybt 16; ICEKp12	NF	NF	NF	NF	NF	wzi93	KL112	O1/O2v1	OmpK35-46%	fyuA; irp1; irp2; iutA; kfuABC; mrkABCDFHIJ; ybtAEPQSTUX
Characterization of antimicrobial-resistant Gram-negative bacteria that cause neonatal sepsis in seven low- and middle-income countries	PRJEB33565	SAMEA7472834	ERR4920591	draft		Pakistan	Asia	2015-17	-	Klebsiella pneumoniae	ST15	1	1	1	1	1	1	1	CG15	NDM-1; OXA-181	CTX-M-15	NF	Col(pHAD28), ColpVC, IncC, IncFIA(HI1), IncFIB(pKPHS1), IncX3, IncX4	ybt 16; ICEKp12	NF	NF	NF	NF	NF	wzi93	KL112	O1/O2v1	OmpK35-46%	fyuA; irp1; irp2; iutA; kfuABC; mrkABCDFHIJ; ybtAEPQSTUX
Clonal spread of carbapenem-resistant Klebsiella pneumoniae among patients at admission and discharge at a Vietnamese neonatal intensive care unit	PRJNA641536	SAMN15355637	SRR13246778	draft	GCA_021904775.1	Viet Nam: Hanoi	Asia	2017-07	feces	Klebsiella pneumoniae	ST14	1	6	1	1	1	1	1	CG15	NDM-4	CTX-M-14; CTX-M-15	NF	Col440I, IncFIB(K), IncFII(pKP91)	ybt 10; ICEKp4	NF	NF	NF	NF	NF	wzi2	KL2	O1/O2v1	NF	fyuA; irp1; irp2; iutA; kfuABC; mrkABCDFHIJ; ybtAEPQSTUX
Clonal spread of carbapenem-resistant Klebsiella pneumoniae among patients at admission and discharge at a Vietnamese neonatal intensive care unit	PRJNA641536	SAMN15355638	SRR13246777	draft	GCA_021904795.1	Viet Nam: Hanoi	Asia	2017-04	feces	Klebsiella quasipneumoniae	ST334	18	22	18	22	25	37	51	CG334	NDM-5	SHV-12	NF	Col(pHAD28), IncFIB(K)(pCAV1099-114), IncFII(pKP91), IncR, IncX3	ybt 13; ICEKp2	NF	NF	NF	NF	NF	wzi337	KL103	O5	NF	fyuA; irp1; irp2; iutA; kfuABC; mrkABCDFHIJ; ybtAEPQSTUX
Clonal spread of carbapenem-resistant Klebsiella pneumoniae among patients at admission and discharge at a Vietnamese neonatal intensive care unit	PRJNA641536	SAMN15355641	SRR12149876	draft	GCA_022012215.1	Viet Nam: Hanoi	Asia	2017-05	feces	Klebsiella pneumoniae	ST15	1	1	1	1	1	1	1	CG15	NDM-1	CTX-M-14; CTX-M-15	NF	Col(pHAD28), Col440II, FII(pBK30683), IncFIB(K), IncFII(pKP91)	ybt 9; ICEKp3	NF	NF	NF	NF	NF	wzi24	KL24	O1/O2v1	NF	fyuA; irp1; irp2; iutA; kfuABC; mrkABCDFHIJ; ybtAEPQSTUX
Clonal spread of carbapenem-resistant Klebsiella pneumoniae among patients at admission and discharge at a Vietnamese neonatal intensive care unit	PRJNA641536	SAMN15355645	SRR12149875	draft	GCA_022012235.1	Viet Nam: Hanoi	Asia	2017-05	feces	Klebsiella pneumoniae	ST15	1	1	1	1	1	1	1	CG15	NDM-1	CTX-M-27	NF	Col440I, IncFIB(K)(pCAV1099-114), IncFII, IncHI1B(pNDM-MAR), IncN	NF	NF	NF	NF	NF	NF	wzi384	KL102	O1/O2v2	NF	iutA; kfuABC; mrkABCDFHIJ
Clonal spread of carbapenem-resistant Klebsiella pneumoniae among patients at admission and discharge at a Vietnamese neonatal intensive care unit	PRJNA641536	SAMN15355648	SRR12149866	draft	GCA_021907235.1	Viet Nam: Hanoi	Asia	2017-03	feces	Klebsiella pneumoniae	ST17	2	1	1	1	4	4	4	CG20	NDM-1	CTX-M-15	MCR-8.2	Col(pHAD28), IncFIA(HI1), IncFIB(K), IncFII(p14), IncFII(pKP91), IncR	NF	NF	NF	NF	NF	NF	wzi173	KL155	OL101	NF	iutA; mrkABCDFHIJ
Clonal spread of carbapenem-resistant Klebsiella pneumoniae among patients at admission and discharge at a Vietnamese neonatal intensive care unit	PRJNA641536	SAMN15355649	SRR13246754	draft	GCA_021904895.1	Viet Nam: Hanoi	Asia	2017-04	feces	Klebsiella pneumoniae	ST3003	4	1	1	1	313	10	9		NDM-1	NF	NF	NF	NF	NF	NF	NF	NF	NF	NF	unknown (KL176)	unknown (O4)	NF	iutA; mrkABCDFHIJ
Clonal spread of carbapenem-resistant Klebsiella pneumoniae among patients at admission and discharge at a Vietnamese neonatal intensive care unit	PRJNA641536	SAMN15355651	SRR13246732	draft	GCA_021905235.1	Viet Nam: Hanoi	Asia	2017-05	feces	Klebsiella pneumoniae	ST11	3	3	1	1	1	1	4	CG258	NDM-1	CTX-M-15	NF	Col(pHAD28), IncC, IncFIA(HI1), IncFIB(K), IncFII(pKP91)	NF	NF	NF	NF	NF	NF	wzi24	KL24	O1/O2v1	NF	iutA; mrkABCDFHIJ
Clonal spread of carbapenem-resistant Klebsiella pneumoniae among patients at admission and discharge at a Vietnamese neonatal intensive care unit	PRJNA641536	SAMN15355652	SRR13246721	draft	GCA_021905335.1	Viet Nam: Hanoi	Asia	2017-03	feces	Klebsiella pneumoniae	ST15	1	1	1	1	1	1	1	CG15	KPC-2	NF	NF	Col(pHAD28), Col440II, ColRNAI, FII(pBK30683), IncC, IncFIB(pNDM-Mar), IncFII(pHN7A8), IncHI1B(pNDM-MAR), IncN	NF	NF	iuc 1	NF	NF	rmpA2_4*-34%	wzi10	KL10	O1/O2v1	OmpK35-26%	iucABCD; iutA; kfuABC; mrkABCDFJ; rmpA2
Clonal spread of carbapenem-resistant Klebsiella pneumoniae among patients at admission and discharge at a Vietnamese neonatal intensive care unit	PRJNA641536	SAMN15355653	SRR13246710	draft	GCA_021905475.1	Viet Nam: Hanoi	Asia	2017-04	feces	Klebsiella pneumoniae	ST35	2	1	2	1	10	1	19	CG35	KPC-2	CTX-M-27	NF	IncFIB(K), IncFII(pHN7A8), IncFII(pKP91)	ybt 8; ICEKp3	NF	NF	NF	NF	NF	wzi37	KL22	O1/O2v1	NF	fyuA; irp1; irp2; iutA; kfuABC; kvgAS; mceABCDEGHIJ; mrkABCDFHIJ; ybtAEPQSTUX
Clonal spread of carbapenem-resistant Klebsiella pneumoniae among patients at admission and discharge at a Vietnamese neonatal intensive care unit	PRJNA641536	SAMN15355655	SRR13246688	draft	GCA_021905635.1	Viet Nam: Hanoi	Asia	2017-01	feces	Klebsiella pneumoniae	ST15	1	1	1	1	1	1	1	CG15	KPC-2	NF	NF	Col(pHAD28), Col440II, ColRNAI, FII(pBK30683), IncC, IncFIB(pNDM-Mar), IncFII(pHN7A8), IncHI1B(pNDM-MAR), IncN	NF	NF	NF	NF	NF	NF	wzi10	KL10	O1/O2v1	OmpK35-26%	iutA; kfuABC; mrkABCDFJ
Clonal spread of carbapenem-resistant Klebsiella pneumoniae among patients at admission and discharge at a Vietnamese neonatal intensive care unit	PRJNA641536	SAMN15355656	SRR13246686	draft	GCA_021905675.1	Viet Nam: Hanoi	Asia	2017-04	feces	Klebsiella pneumoniae	ST15	1	1	1	1	1	1	1	CG15	KPC-2	NF	NF	Col(pHAD28), Col440II, ColRNAI, FII(pBK30683), IncC, IncFIB(pNDM-Mar), IncFII(pHN7A8), IncHI1B(pNDM-MAR), IncN	NF	NF	iuc 1	NF	NF	rmpA2_2*-35%	wzi10	KL10	O1/O2v1	OmpK35-26%	iucABCD; iutA; kfuABC; mrkABCDFJ; rmpA2
Clonal spread of carbapenem-resistant Klebsiella pneumoniae among patients at admission and discharge at a Vietnamese neonatal intensive care unit	PRJNA641536	SAMN15355660	SRR13246681	draft	GCA_021905655.1	Viet Nam: Hanoi	Asia	2017-03	feces	Klebsiella pneumoniae	ST15	1	1	1	1	1	1	1	CG15	KPC-2	NF	NF	Col(pHAD28), Col440II, ColRNAI, FII(pBK30683), IncC, IncFIB(pNDM-Mar), IncFII(pHN7A8), IncHI1B(pNDM-MAR), IncN	NF	NF	iuc 1	NF	NF	rmpA2_4*-34%	wzi10	KL10	O1/O2v1	OmpK35-26%	iucABCD; iutA; kfuABC; mrkABCDFJ; rmpA2
Clonal spread of carbapenem-resistant Klebsiella pneumoniae among patients at admission and discharge at a Vietnamese neonatal intensive care unit	PRJNA641536	SAMN15355661	SRR13246680	draft	GCA_021905715.1	Viet Nam: Hanoi	Asia	2017-03	feces	Klebsiella quasipneumoniae	ST334	18	22	18	22	25	37	51	CG334	NDM-5	SHV-12	NF	Col(pHAD28), IncFIB(K)(pCAV1099-114), IncFII(pKP91), IncR, IncX3	ybt 13; ICEKp2	NF	NF	NF	NF	NF	wzi337	KL103	O5	NF	fyuA; irp1; irp2; iutA; kfuABC; mrkABCDFHIJ; ybtAEPQSTUX
Clonal spread of carbapenem-resistant Klebsiella pneumoniae among patients at admission and discharge at a Vietnamese neonatal intensive care unit	PRJNA641536	SAMN15355662	SRR12149865	draft	GCA_021907275.1	Viet Nam: Hanoi	Asia	2017-04	feces	Klebsiella pneumoniae	ST3228	31	3	1	37	3	27	4		NDM-1	CTX-M-14; CTX-M-15	NF	Col(pHAD28), Col440I, Col440II, ColRNAI, FII(pBK30683), IncC, IncFIB(K), IncFII(pKP91), IncR	NF	NF	NF	NF	NF	NF	wzi162	KL122	O1/O2v2	NF	iutA; kfuABC; mrkABCDFHIJ
Clonal spread of carbapenem-resistant Klebsiella pneumoniae among patients at admission and discharge at a Vietnamese neonatal intensive care unit	PRJNA641536	SAMN15355663	SRR12149864	draft	GCA_021907295.1	Viet Nam: Hanoi	Asia	2017-04	feces	Klebsiella pneumoniae	ST5017	2	3	6	1	186	100	239		NDM-1	CTX-M-15	NF	Col(pHAD28), IncFIB(K)(pCAV1099-114), IncHI1B(pNDM-MAR)	NF	NF	NF	NF	NF	NF	NF	KL165	unknown (OL101)	NF	iutA; mrkABCDFHIJ
Clonal spread of carbapenem-resistant Klebsiella pneumoniae among patients at admission and discharge at a Vietnamese neonatal intensive care unit	PRJNA641536	SAMN15355666	SRR12149863	draft	GCA_021907315.1	Viet Nam: Hanoi	Asia	2017-04	feces	Klebsiella pneumoniae	ST22	2	3	1	1	1	4	4	CG20	NDM-1	NF	NF	Col(pHAD28), IncC, IncFIB(K), IncFII(pKP91)	NF	NF	NF	NF	NF	NF	wzi9	KL9	O1/O2v2	NF	iutA; mrkABCDFHIJ
Clonal spread of carbapenem-resistant Klebsiella pneumoniae among patients at admission and discharge at a Vietnamese neonatal intensive care unit	PRJNA641536	SAMN15355668	SRR13246672	draft	GCA_021905695.1	Viet Nam: Hanoi	Asia	2017-04	feces	Klebsiella quasipneumoniae	ST421	18	22	26	63	85	20	115		NDM-4	SHV-12	NF	Col(pHAD28), IncFIB(K)(pCAV1099-114), IncFII(pKP91), IncR	ybt 9; ICEKp3	NF	NF	NF	NF	NF	wzi44	KL123	O3/O3a	NF	fyuA; irp1; irp2; iutA; kfuABC; mrkABCDFHIJ; ybtAEPQSTUX
Clonal spread of carbapenem-resistant Klebsiella pneumoniae among patients at admission and discharge at a Vietnamese neonatal intensive care unit	PRJNA641536	SAMN15355669	SRR13246671	draft	GCA_021905755.1	Viet Nam: Hanoi	Asia	2017-04	feces	Klebsiella pneumoniae	ST5014	4	1	1	20	9	4	83		NDM-1	NF	NF	Col(pHAD28), IncFIB(K), IncN, IncR	NF	NF	NF	NF	NF	NF	wzi101	KL24	O1/O2v1	NF	allABCDRS; arcC; fdrA; gcl; glxKR; hyi; iutA; KP1_1364; KP1_1371; mrkABCDFHIJ; ybbWY; ylbEF
Clonal spread of carbapenem-resistant Klebsiella pneumoniae among patients at admission and discharge at a Vietnamese neonatal intensive care unit	PRJNA641536	SAMN15355670	SRR13246670	draft	GCA_021905775.1	Viet Nam: Hanoi	Asia	2017-04	feces	Klebsiella pneumoniae	ST15	1	1	1	1	1	1	1	CG15	KPC-2	NF	NF	Col(pHAD28), Col440I, Col440II, ColRNAI, FII(pBK30683), IncC, IncFIB(pNDM-Mar), IncFII(pHN7A8), IncHI1B(pNDM-MAR), IncN	NF	NF	iuc 1	NF	NF	rmpA2_4-34%	wzi10	KL10	O1/O2v1	OmpK35-26%	iucABCD; iutA; kfuABC; mrkABCDFJ; rmpA2
Clonal spread of carbapenem-resistant Klebsiella pneumoniae among patients at admission and discharge at a Vietnamese neonatal intensive care unit	PRJNA641536	SAMN15355672	SRR13246668	draft	GCA_021905735.1	Viet Nam: Hanoi	Asia	2017-02	blood	Klebsiella quasipneumoniae	ST334	18	22	18	22	25	37	51	CG334	NDM-5	SHV-12	NF	Col(pHAD28), IncFIB(K)(pCAV1099-114), IncFII(pKP91), IncR, IncX3	ybt 13; ICEKp2	NF	NF	NF	NF	NF	wzi337	KL103	O5	NF	fyuA; irp1; irp2; iutA; kfuABC; mrkABCDFHIJ; ybtAEPQSTUX
Clonal spread of carbapenem-resistant Klebsiella pneumoniae among patients at admission and discharge at a Vietnamese neonatal intensive care unit	PRJNA641536	SAMN15355676	SRR13246664	draft	GCA_021905815.1	Viet Nam: Hanoi	Asia	2017-05	blood	Klebsiella pneumoniae	ST14	1	6	1	1	1	1	1	CG15	NDM-4	CTX-M-14; CTX-M-15	NF	Col(pHAD28), Col440I, IncFIB(K), IncFII(pKP91)	ybt 10; ICEKp4	NF	NF	NF	NF	NF	wzi2	KL2	O1/O2v1	NF	fyuA; irp1; irp2; iutA; kfuABC; mrkABCDFHIJ; ybtAEPQSTUX
Clonal spread of carbapenem-resistant Klebsiella pneumoniae among patients at admission and discharge at a Vietnamese neonatal intensive care unit	PRJNA641536	SAMN15355677	SRR13246662	draft	GCA_021905795.1	Viet Nam: Hanoi	Asia	2017-05	blood	Klebsiella pneumoniae	ST268	2	1	2	1	7	1	81	CG268	NDM-4	NF	NF	Col(pHAD28), Col440II, IncFIA(HI1), IncFIB(K)(pCAV1099-114), IncFII(pKP91)	NF	NF	NF	NF	NF	NF	NF	KL109	O1/O2v2	NF	iutA; mrkABCDFHIJ
Clonal spread of carbapenem-resistant Klebsiella pneumoniae among patients at admission and discharge at a Vietnamese neonatal intensive care unit	PRJNA641536	SAMN15355680	SRR13246659	draft	GCA_021905855.1	Viet Nam: Hanoi	Asia	2017-08	blood	Klebsiella quasipneumoniae	ST334	18	22	18	22	25	37	51	CG334	NDM-1	NF	NF	IncFIB(K)(pCAV1099-114), IncFII(p14)	NF	NF	NF	NF	NF	NF	wzi337	KL103	O5	NF	iutA; kfuABC; mrkABCDFHIJ
Clonal spread of carbapenem-resistant Klebsiella pneumoniae among patients at admission and discharge at a Vietnamese neonatal intensive care unit	PRJNA641536	SAMN15355682	SRR13246657	draft	GCA_021905835.1	Viet Nam: Hanoi	Asia	2017-08	blood	Klebsiella pneumoniae	ST261	2	1	1	1	4	27	12		NDM-1	CTX-M-14	NF	Col(pHAD28), Col(Ye4449), FII(pBK30683), IncFIB(K)	NF	NF	NF	NF	NF	NF	wzi173	KL38	O1/O2v2	NF	iutA; kfuABC; mrkABCDFHIJ
Clonal spread of carbapenem-resistant Klebsiella pneumoniae among patients at admission and discharge at a Vietnamese neonatal intensive care unit	PRJNA641536	SAMN15355683	SRR13246656	draft	GCA_021905875.1	Viet Nam: Hanoi	Asia	2017-01	blood	Klebsiella pneumoniae	ST15	1	1	1	1	1	1	1	CG15	NDM-1	CTX-M-15	NF	Col(pHAD28), FII(pBK30683), IncFIA(HI1), IncFIB(K), IncFII(pKP91), IncR	ybt 13; ICEKp2	NF	NF	NF	NF	NF	wzi10	KL10	O1/O2v1	OmpK35-64%	fyuA; irp1; irp2; iutA; kfuABC; mrkABCDFHIJ; ybtAEPQSTUX
Clonal spread of carbapenem-resistant Klebsiella pneumoniae among patients at admission and discharge at a Vietnamese neonatal intensive care unit	PRJNA641536	SAMN15355684	SRR13246655	draft	GCA_021905895.1	Viet Nam: Hanoi	Asia	2017-10	blood	Klebsiella pneumoniae	ST39	2	1	2	4	9	1	14	CG39	NDM-5	CTX-M-15	NF	Col(pHAD28), ColpVC, ColRNAI, IncFIB(K), IncFII(pKP91), IncX3	NF	NF	NF	NF	NF	NF	wzi62	KL62	O1/O2v2	NF	iutA; mrkABCDFHIJ
Clonal spread of carbapenem-resistant Klebsiella pneumoniae among patients at admission and discharge at a Vietnamese neonatal intensive care unit	PRJNA641536	SAMN15355685	SRR13246654	draft	GCA_021905915.1	Viet Nam: Hanoi	Asia	2018-01	blood	Klebsiella pneumoniae	ST16	2	1	2	1	4	4	4	CG20	NDM; OXA-181	CTX-M-15	NF	Col(pHAD28), Col440I, Col440II, IncFIB(K), IncFII(pKP91), IncFII(S), IncX3	NF	NF	NF	NF	NF	NF	wzi50	KL51	O3b	OmpK35-3%;OmpK36TD	iutA; mrkABCDFHIJ
Clonal spread of carbapenem-resistant Klebsiella pneumoniae among patients at admission and discharge at a Vietnamese neonatal intensive care unit	PRJNA641536	SAMN15355686	SRR13246653	draft	GCA_021905935.1	Viet Nam: Hanoi	Asia	2018-01	blood	Klebsiella pneumoniae	ST17	2	1	1	1	4	4	4	CG20	NDM-1	NF	NF	FII(pBK30683), IncFIB(K), IncFII(pKP91)	ybt 15; ICEKp11	NF	NF	NF	NF	NF	wzi141	KL25	O5	NF	fyuA; irp1; irp2; iutA; mrkABCDFHIJ; ybtAEPQSTUX
Clonal spread of carbapenem-resistant Klebsiella pneumoniae among patients at admission and discharge at a Vietnamese neonatal intensive care unit	PRJNA641536	SAMN15355691	SRR13246647	draft	GCA_021905995.1	Viet Nam: Hanoi	Asia	2018-01	blood	Klebsiella pneumoniae	ST14	1	6	1	1	1	1	1	CG15	NDM-4	CTX-M-14; CTX-M-15	NF	Col(pHAD28), Col440I, IncFIB(K), IncFII(pKP91)	ybt 10; ICEKp4	NF	NF	NF	NF	NF	wzi2	KL2	O1/O2v1	NF	fyuA; irp1; irp2; iutA; kfuABC; mrkABCDFHIJ; ybtAEPQSTUX
Clonal spread of carbapenem-resistant Klebsiella pneumoniae among patients at admission and discharge at a Vietnamese neonatal intensive care unit	PRJNA641536	SAMN15355692	SRR13246646	draft	GCA_021905955.1	Viet Nam: Hanoi	Asia	2018-01	blood	Klebsiella pneumoniae	ST397	2	1	1	1	21	44	9	CG397	NDM-1	CTX-M-15	NF	IncFIB(K)(pCAV1099-114), IncFII(p14)	NF	NF	NF	NF	NF	NF	wzi475	KL158	O1/O2v1	NF	iutA; kfuABC; kvgAS; mrkABCDFHIJ
Clonal spread of carbapenem-resistant Klebsiella pneumoniae among patients at admission and discharge at a Vietnamese neonatal intensive care unit	PRJNA641536	SAMN15355693	SRR13246645	draft	GCA_021905975.1	Viet Nam: Hanoi	Asia	2018-01	blood	Klebsiella pneumoniae	ST397	2	1	1	1	21	44	9	CG397	NDM-1	CTX-M-15	NF	IncFIB(K)(pCAV1099-114), IncFII(p14)	NF	NF	NF	NF	NF	NF	wzi475	KL158	O1/O2v1	NF	iutA; kfuABC; kvgAS; mrkABCDFHIJ
Clonal spread of carbapenem-resistant Klebsiella pneumoniae among patients at admission and discharge at a Vietnamese neonatal intensive care unit	PRJNA641536	SAMN15355695	SRR13246643	draft		Viet Nam: Hanoi	Asia	2018-03	blood	Klebsiella pneumoniae	ST1741	2	3	2	1	17	4	42		NDM-1	CTX-M-14; CTX-M-15	NF	Col(Ye4449), IncFIB(K), IncFII(pKP91), IncL, IncN	ybt 14; ICEKp5	NF	NF	NF	NF	NF	wzi73	KL104	O1/O2v2	NF	fyuA; irp1; irp2; iutA; mrkABCDFHIJ; ybtAEPQSTUX
Clonal spread of carbapenem-resistant Klebsiella pneumoniae among patients at admission and discharge at a Vietnamese neonatal intensive care unit	PRJNA641536	SAMN15355697	SRR13246640	draft		Viet Nam: Hanoi	Asia	2018-01	blood	Klebsiella pneumoniae	ST397	2	1	1	1	21	44	9	CG397	NDM-1	CTX-M-15	NF	IncFIB(K)(pCAV1099-114), IncFII(p14)	NF	NF	NF	NF	NF	NF	wzi475	unknown (KL158)	O1/O2v1	OmpK35-25%	iutA; kfuABC; kvgAS; mrkABCDFHIJ
Clonal spread of carbapenem-resistant Klebsiella pneumoniae among patients at admission and discharge at a Vietnamese neonatal intensive care unit	PRJNA641536	SAMN15355699	SRR13246638	draft	GCA_021906035.1	Viet Nam: Hanoi	Asia	2017-04	feces	Klebsiella pneumoniae	ST15	1	1	1	1	1	1	1	CG15	KPC-2	NF	NF	Col(pHAD28), Col440I, Col440II, ColRNAI, FII(pBK30683), IncC, IncFIB(pNDM-Mar), IncFII(pHN7A8), IncHI1B(pNDM-MAR), IncN	NF	NF	iuc 1	NF	NF	rmpA2_4*-34%	wzi10	KL10	O1/O2v1	OmpK35-26%	iucABCD; iutA; kfuABC; mrkABCDFJ; rmpA2
Clonal spread of carbapenem-resistant Klebsiella pneumoniae among patients at admission and discharge at a Vietnamese neonatal intensive care unit	PRJNA641536	SAMN15355701	SRR13246636	draft	GCA_021906055.1	Viet Nam: Hanoi	Asia	2017-04	feces	Klebsiella pneumoniae	ST15	1	1	1	1	1	1	1	CG15	KPC-2	NF	NF	Col(pHAD28), Col440II, ColRNAI, FII(pBK30683), IncC, IncFIB(pNDM-Mar), IncFII(pHN7A8), IncHI1B(pNDM-MAR), IncN	NF	NF	iuc 1	NF	NF	rmpA2_4*-34%	wzi10	KL10	O1/O2v1	OmpK35-26%	iucABCD; iutA; kfuABC; mrkABCDFJ; rmpA2
Clonal spread of carbapenem-resistant Klebsiella pneumoniae among patients at admission and discharge at a Vietnamese neonatal intensive care unit	PRJNA641536	SAMN15355703	SRR12149862	draft	GCA_021907335.1	Viet Nam: Hanoi	Asia	2017-05	feces	Klebsiella pneumoniae	ST5014	4	1	1	20	9	4	83		NDM-1	NF	NF	Col(pHAD28), IncFIB(K), IncN, IncR	NF	NF	NF	NF	NF	NF	wzi101	KL24	O1/O2v1	NF	allABCDRS; arcC; fdrA; gcl; glxKR; hyi; iutA; KP1_1364; KP1_1371; mrkABCDFHIJ; ybbWY; ylbEF
Clonal spread of carbapenem-resistant Klebsiella pneumoniae among patients at admission and discharge at a Vietnamese neonatal intensive care unit	PRJNA641536	SAMN15355704	SRR12149861	draft	GCA_021907385.1	Viet Nam: Hanoi	Asia	2017-05	feces	Klebsiella pneumoniae	ST15	1	1	1	1	1	1	1	CG15	NDM-1	CTX-M-15	NF	Col(pHAD28), FII(pBK30683), IncFIA(HI1), IncFIB(K), IncFII(pKP91), IncR	ybt 13; ICEKp2	NF	NF	NF	NF	NF	wzi10	KL10	O1/O2v1	OmpK35-64%	fyuA; irp1; irp2; iutA; kfuABC; mrkABCDFHIJ; ybtAEPQSTUX
Clonal spread of carbapenem-resistant Klebsiella pneumoniae among patients at admission and discharge at a Vietnamese neonatal intensive care unit	PRJNA641536	SAMN15355705	SRR13246632	draft	GCA_021906075.1	Viet Nam: Hanoi	Asia	2017-05	feces	Klebsiella pneumoniae	ST14	1	6	1	1	1	1	1	CG15	NDM-4	CTX-M-14; CTX-M-15	NF	Col(pHAD28), Col440I, IncFIB(K), IncFII(pKP91)	ybt 10; ICEKp4	NF	NF	NF	NF	NF	wzi2	KL2	O1/O2v1	NF	fyuA; irp1; irp2; iutA; kfuABC; mrkABCDFHIJ; ybtAEPQSTUX
Clonal spread of carbapenem-resistant Klebsiella pneumoniae among patients at admission and discharge at a Vietnamese neonatal intensive care unit	PRJNA641536	SAMN15355707	SRR13246629	draft	GCA_021906115.1	Viet Nam: Hanoi	Asia	2017-05	feces	Klebsiella pneumoniae	ST15	1	1	1	1	1	1	1	CG15	KPC-2	NF	NF	Col(pHAD28), Col440II, ColRNAI, FII(pBK30683), IncC, IncFIB(pNDM-Mar), IncFII(pHN7A8), IncHI1B(pNDM-MAR), IncN	NF	NF	iuc 1	NF	NF	rmpA2_4*-34%	wzi10	KL10	O1/O2v1	OmpK35-26%	iucABCD; iutA; kfuABC; mrkABCDFJ; rmpA2
Clonal spread of carbapenem-resistant Klebsiella pneumoniae among patients at admission and discharge at a Vietnamese neonatal intensive care unit	PRJNA641536	SAMN15355708	SRR12149860	draft	GCA_021907355.1	Viet Nam: Hanoi	Asia	2017-04	feces	Klebsiella quasipneumoniae	ST5015	18	22	89	88	123	13	154		NDM-1	CTX-M-15; CTX-M-27	NF	Col(pHAD28), Col440I, IncFIB(K), IncFII(pKP91)	NF	NF	NF	NF	NF	NF	NF	KL126	O12	NF	iutA; kfuABC; mrkABCDFHIJ
Clonal spread of carbapenem-resistant Klebsiella pneumoniae among patients at admission and discharge at a Vietnamese neonatal intensive care unit	PRJNA641536	SAMN15355709	SRR12149859	draft	GCA_021907375.1	Viet Nam: Hanoi	Asia	2017-05	feces	Klebsiella pneumoniae	ST3003	4	1	1	1	313	10	9		NDM-1	CTX-M-3	NF	NF	NF	NF	NF	NF	NF	NF	NF	unknown (KL176)	unknown (O4)	NF	iutA; mrkABCDFHIJ
Clonal spread of carbapenem-resistant Klebsiella pneumoniae among patients at admission and discharge at a Vietnamese neonatal intensive care unit	PRJNA641536	SAMN15355710	SRR13246626	draft	GCA_021906095.1	Viet Nam: Hanoi	Asia	2017-05	feces	Klebsiella pneumoniae	ST11	3	3	1	1	1	1	4	CG258	NDM-4	CTX-M-15	NF	Col(pHAD28), Col440I, Col440II, IncFIB(K), IncFII(pCRY), IncFII(pKP91), IncFII(S)	ybt 9; ICEKp3	NF	NF	NF	NF	NF	wzi50	KL15	O4	NF	fyuA; irp1; irp2; iutA; mrkABCDFHIJ; ybtAEPQSTUX
Clonal spread of carbapenem-resistant Klebsiella pneumoniae among patients at admission and discharge at a Vietnamese neonatal intensive care unit	PRJNA641536	SAMN15355711	SRR12149874	draft	GCA_021907035.1	Viet Nam: Hanoi	Asia	2017-06	feces	Klebsiella pneumoniae	ST11	3	3	1	1	1	1	4	CG258	NDM-1	CTX-M-15	NF	Col(pHAD28), IncC, IncFIA(HI1), IncFIB(K), IncFII(pKP91)	NF	NF	NF	NF	NF	NF	wzi24	KL24	O1/O2v1	NF	iutA; mrkABCDFHIJ
Clonal spread of carbapenem-resistant Klebsiella pneumoniae among patients at admission and discharge at a Vietnamese neonatal intensive care unit	PRJNA641536	SAMN15355712	SRR13246624	draft	GCA_021906135.1	Viet Nam: Hanoi	Asia	2017-05	feces	Klebsiella pneumoniae	ST15	1	1	1	1	1	1	1	CG15	KPC-2	NF	NF	Col(pHAD28), Col440II, ColRNAI, FII(pBK30683), IncC, IncFIB(pNDM-Mar), IncFII(pHN7A8), IncHI1B(pNDM-MAR), IncN	NF	NF	iuc 1	NF	NF	rmpA2_4*-34%	wzi10	KL10	O1/O2v1	OmpK35-26%	iucABCD; iutA; kfuABC; mrkABCDFJ; rmpA2
Clonal spread of carbapenem-resistant Klebsiella pneumoniae among patients at admission and discharge at a Vietnamese neonatal intensive care unit	PRJNA641536	SAMN15355713	SRR13246623	draft	GCA_021906195.1	Viet Nam: Hanoi	Asia	2017-03	feces	Klebsiella pneumoniae	ST101	2	6	1	5	4	1	6	CG101	NDM-4	NF	NF	IncFIB(K), IncFII(pKP91)	NF	NF	NF	NF	NF	NF	wzi29	KL106	O1/O2v2	NF	iutA; kfuABC; mrkABCDFHIJ
Clonal spread of carbapenem-resistant Klebsiella pneumoniae among patients at admission and discharge at a Vietnamese neonatal intensive care unit	PRJNA641536	SAMN15355716	SRR13246620	draft	GCA_021906175.1	Viet Nam: Hanoi	Asia	2017-04	feces	Klebsiella pneumoniae	ST15	1	1	1	1	1	1	1	CG15	KPC-2	NF	MgrB-0%	Col(pHAD28), Col440II, ColRNAI, FII(pBK30683), IncC, IncFIB(pNDM-Mar), IncFII(pHN7A8), IncHI1B(pNDM-MAR), IncN	NF	NF	iuc 1	NF	NF	rmpA2_4*-34%	wzi10	KL10	O1/O2v1	OmpK35-26%	iucABCD; iutA; kfuABC; mrkABCDFJ; rmpA2
Clonal spread of carbapenem-resistant Klebsiella pneumoniae among patients at admission and discharge at a Vietnamese neonatal intensive care unit	PRJNA641536	SAMN15355717	SRR13246618	draft		Viet Nam: Hanoi	Asia	2017-05	feces	Klebsiella pneumoniae	ST15	1	1	1	1	1	1	1	CG15	KPC-2	NF	NF	Col(pHAD28), Col440II, ColRNAI, FII(pBK30683), IncC, IncFIB(pNDM-Mar), IncFII(pHN7A8), IncN	NF	NF	iuc 1 (incomplete)	NF	NF	rmpA2_4*-34%	wzi10	KL10	O1/O2v1	OmpK35-26%	iucABCD; iutA; kfuABC; mrkABCDFJ; rmpA2
Clonal spread of carbapenem-resistant Klebsiella pneumoniae among patients at admission and discharge at a Vietnamese neonatal intensive care unit	PRJNA641536	SAMN15355719	SRR13246616	draft	GCA_021906155.1	Viet Nam: Hanoi	Asia	2017-05	feces	Klebsiella pneumoniae	ST15	1	1	1	1	1	1	1	CG15	NDM-4	CTX-M-14	NF	Col(pHAD28), Col440II, ColpVC, ColRNAI, IncFII(pKP91)	ybt 10; ICEKp4	NF	NF	NF	NF	NF	wzi84	KL28	O1/O2v1	OmpK35-40%	fyuA; irp1; irp2; iutA; kfuABC; mrkABCDFHIJ; ybtAEPQSTUX
Clonal spread of carbapenem-resistant Klebsiella pneumoniae among patients at admission and discharge at a Vietnamese neonatal intensive care unit	PRJNA641536	SAMN15355720	SRR13246615	draft	GCA_021906255.1	Viet Nam: Hanoi	Asia	2017-05	feces	Klebsiella pneumoniae	ST15	1	1	1	1	1	1	1	CG15	KPC-2	NF	MgrB-0%	Col(pHAD28), Col440II, ColRNAI, FII(pBK30683), IncC, IncFIB(pNDM-Mar), IncFII(pHN7A8), IncHI1B(pNDM-MAR), IncN	NF	NF	iuc 1	NF	NF	rmpA2_4*-34%	wzi10	KL10	O1/O2v1	OmpK35-26%	iucABCD; iutA; kfuABC; mrkABCDFJ; rmpA2
Clonal spread of carbapenem-resistant Klebsiella pneumoniae among patients at admission and discharge at a Vietnamese neonatal intensive care unit	PRJNA641536	SAMN15355722	SRR13246613	draft	GCA_021906215.1	Viet Nam: Hanoi	Asia	2017-03	feces	Klebsiella pneumoniae	ST15	1	1	1	1	1	1	1	CG15	KPC-2	NF	NF	Col(pHAD28), Col440II, ColRNAI, FII(pBK30683), IncC, IncFIB(pNDM-Mar), IncFII(pHN7A8), IncN	NF	NF	NF	NF	NF	NF	wzi10	KL10	O1/O2v1	OmpK35-26%	iutA; kfuABC; mrkABCDFJ
Clonal spread of carbapenem-resistant Klebsiella pneumoniae among patients at admission and discharge at a Vietnamese neonatal intensive care unit	PRJNA641536	SAMN15355723	SRR13246612	draft	GCA_021906235.1	Viet Nam: Hanoi	Asia	2017-03	feces	Klebsiella pneumoniae	ST15	1	1	1	1	1	1	1	CG15	KPC-2	NF	NF	Col(pHAD28), Col440II, ColRNAI, FII(pBK30683), IncC, IncFIB(pNDM-Mar), IncFII(pHN7A8), IncHI1B(pNDM-MAR), IncN	NF	NF	iuc 1	NF	NF	rmpA2_4*-34%	wzi10	KL10	O1/O2v1	OmpK35-26%	iucABCD; iutA; kfuABC; mrkABCDFJ; rmpA2
Clonal spread of carbapenem-resistant Klebsiella pneumoniae among patients at admission and discharge at a Vietnamese neonatal intensive care unit	PRJNA641536	SAMN15355724	SRR13246611	draft	GCA_021906315.1	Viet Nam: Hanoi	Asia	2017-03	feces	Klebsiella pneumoniae	ST15	1	1	1	1	1	1	1	CG15	KPC-2	NF	NF	Col(pHAD28), Col440II, ColRNAI, FII(pBK30683), IncC, IncFIB(pNDM-Mar), IncFII(pHN7A8), IncHI1B(pNDM-MAR), IncN	NF	NF	iuc 1	NF	NF	rmpA2_4*-34%	wzi10	KL10	O1/O2v1	OmpK35-26%	iucABCD; iutA; kfuABC; mrkABCDFJ; rmpA2
Clonal spread of carbapenem-resistant Klebsiella pneumoniae among patients at admission and discharge at a Vietnamese neonatal intensive care unit	PRJNA641536	SAMN15355725	SRR13246610	draft	GCA_021906275.1	Viet Nam: Hanoi	Asia	2017-03	feces	Klebsiella pneumoniae	ST15	1	1	1	1	1	1	1	CG15	KPC-2	NF	NF	Col(pHAD28), Col440II, ColRNAI, FII(pBK30683), IncC, IncFIB(pNDM-Mar), IncFII(pHN7A8), IncHI1B(pNDM-MAR), IncN	NF	NF	NF	NF	NF	NF	wzi10	KL10	O1/O2v1	OmpK35-26%	iutA; kfuABC; mrkABCDFJ
Clonal spread of carbapenem-resistant Klebsiella pneumoniae among patients at admission and discharge at a Vietnamese neonatal intensive care unit	PRJNA641536	SAMN15355726	SRR12149873	draft	GCA_021907075.1	Viet Nam: Hanoi	Asia	2017-03	feces	Klebsiella quasipneumoniae	ST5016	13	22	18	16	94	13	149		NDM-1	CTX-M-15	NF	Col(pHAD28), IncFIA(HI1), IncFIB(K)(pCAV1099-114)	NF	NF	NF	NF	NF	NF	NF	KL147	O12	NF	allABCDRS; arcC; fdrA; gcl; glxKR; hyi; iutA; kfuABC; KP1_1364; KP1_1371; mrkABCDFHIJ; ybbWY; ylbEF
Clonal spread of carbapenem-resistant Klebsiella pneumoniae among patients at admission and discharge at a Vietnamese neonatal intensive care unit	PRJNA641536	SAMN15355728	SRR13246606	draft	GCA_021906295.1	Viet Nam: Hanoi	Asia	2017-03	feces	Klebsiella pneumoniae	ST15	1	1	1	1	1	1	1	CG15	KPC-2	CTX-M-15	NF	Col(pHAD28), Col440II, ColRNAI, FII(pBK30683), IncC, IncFIA(HI1), IncFIB(pNDM-Mar), IncFII(pHN7A8), IncFII(pKP91), IncHI1B(pNDM-MAR), IncN	NF	NF	iuc 1	NF	NF	rmpA2_4*-34%	wzi10	KL10	O1/O2v1	OmpK35-26%	iucABCD; iutA; kfuABC; mrkABCDFJ; rmpA2
Clonal spread of carbapenem-resistant Klebsiella pneumoniae among patients at admission and discharge at a Vietnamese neonatal intensive care unit	PRJNA641536	SAMN15355729	SRR13246605	draft	GCA_021906355.1	Viet Nam: Hanoi	Asia	2017-03	feces	Klebsiella pneumoniae	ST15	1	1	1	1	1	1	1	CG15	KPC-2	NF	NF	Col(pHAD28), Col440II, ColRNAI, FII(pBK30683), IncC, IncFIB(pNDM-Mar), IncFII(pHN7A8), IncHI1B(pNDM-MAR), IncN	NF	NF	iuc 1	NF	NF	rmpA2_4*-34%	wzi10	KL10	O1/O2v1	OmpK35-26%	iucABCD; iutA; kfuABC; mrkABCDFJ; rmpA2
Clonal spread of carbapenem-resistant Klebsiella pneumoniae among patients at admission and discharge at a Vietnamese neonatal intensive care unit	PRJNA641536	SAMN15355731	SRR13246603	draft	GCA_021906415.1	Viet Nam: Hanoi	Asia	2017-04	feces	Klebsiella pneumoniae	ST15	1	1	1	1	1	1	1	CG15	KPC-2	NF	NF	Col(pHAD28), Col440II, ColRNAI, FII(pBK30683), IncC, IncFIB(pNDM-Mar), IncFII(pHN7A8), IncHI1B(pNDM-MAR), IncN	NF	NF	iuc 1	NF	NF	rmpA2_4*-34%	wzi10	KL10	O1/O2v1	OmpK35-26%	iucABCD; iutA; kfuABC; mrkABCDFJ; rmpA2
Clonal spread of carbapenem-resistant Klebsiella pneumoniae among patients at admission and discharge at a Vietnamese neonatal intensive care unit	PRJNA641536	SAMN15355737	SRR13246775	draft	GCA_021904735.1	Viet Nam: Hanoi	Asia	2017-04	feces	Klebsiella pneumoniae	ST15	1	1	1	1	1	1	1	CG15	NDM-4	CTX-M-14	NF	Col(pHAD28), Col440II, ColpVC, ColRNAI, IncFII(pKP91)	ybt 10; ICEKp4	NF	NF	NF	NF	NF	wzi84	KL28	O1/O2v1	OmpK35-40%	fyuA; irp1; irp2; iutA; kfuABC; mrkABCDFHIJ; ybtAEPQSTUX
Clonal spread of carbapenem-resistant Klebsiella pneumoniae among patients at admission and discharge at a Vietnamese neonatal intensive care unit	PRJNA641536	SAMN15355739	SRR13246773	draft	GCA_021904815.1	Viet Nam: Hanoi	Asia	2017-05	feces	Klebsiella pneumoniae	ST14	1	6	1	1	1	1	1	CG15	NDM-4	CTX-M-14; CTX-M-15	NF	Col(pHAD28), Col440I, IncFIB(K), IncFII(pKP91)	ybt 10; ICEKp4	NF	NF	NF	NF	NF	wzi2	KL2	O1/O2v1	NF	fyuA; irp1; irp2; iutA; kfuABC; mrkABCDFHIJ; ybtAEPQSTUX
Clonal spread of carbapenem-resistant Klebsiella pneumoniae among patients at admission and discharge at a Vietnamese neonatal intensive care unit	PRJNA641536	SAMN15355742	SRR13246770	draft	GCA_021904855.1	Viet Nam: Hanoi	Asia	2017-04	feces	Klebsiella pneumoniae	ST11	3	3	1	1	1	1	4	CG258	NDM-4	CTX-M-15	NF	Col(pHAD28), Col440I, Col440II, IncFIB(K), IncFII(pCRY), IncFII(pKP91), IncFII(S), repA(pKOX)	ybt 9; ICEKp3	NF	NF	NF	NF	NF	wzi50	KL15	O4	NF	fyuA; irp1; irp2; iutA; mrkABCDFHIJ; ybtAEPQSTUX
Clonal spread of carbapenem-resistant Klebsiella pneumoniae among patients at admission and discharge at a Vietnamese neonatal intensive care unit	PRJNA641536	SAMN15355744	SRR13246768	draft	GCA_021904835.1	Viet Nam: Hanoi	Asia	2017-04	feces	Klebsiella pneumoniae	ST15	1	1	1	1	1	1	1	CG15	KPC-2	SHV-12	NF	Col(pHAD28), Col440II, ColRNAI, FII(pBK30683), IncC, IncFII(pHN7A8), IncN	NF	NF	NF	NF	NF	NF	wzi10	KL10	O1/O2v1	OmpK35-26%	iutA; kfuABC; mrkABCDFJ
Clonal spread of carbapenem-resistant Klebsiella pneumoniae among patients at admission and discharge at a Vietnamese neonatal intensive care unit	PRJNA641536	SAMN15355746	SRR12149872	draft	GCA_021907095.1	Viet Nam: Hanoi	Asia	2017-04	feces	Klebsiella pneumoniae	ST22	2	3	1	1	1	4	4	CG20	NDM-1	NF	NF	Col(pHAD28), IncC	NF	NF	NF	NF	NF	NF	wzi9	KL9	O1/O2v2	NF	iutA; mrkABCDFHIJ
Clonal spread of carbapenem-resistant Klebsiella pneumoniae among patients at admission and discharge at a Vietnamese neonatal intensive care unit	PRJNA641536	SAMN15355748	SRR13246763	draft	GCA_021904875.1	Viet Nam: Hanoi	Asia	2017-04	feces	Klebsiella pneumoniae	ST15	1	1	1	1	1	1	1	CG15	NDM-4	CTX-M-14	NF	Col(pHAD28), Col440II, ColpVC, ColRNAI, IncFII(pKP91)	ybt 10; ICEKp4	NF	NF	NF	NF	NF	wzi84	KL28	O1/O2v1	OmpK35-40%	fyuA; irp1; irp2; iutA; kfuABC; mrkABCDFHIJ; ybtAEPQSTUX
Clonal spread of carbapenem-resistant Klebsiella pneumoniae among patients at admission and discharge at a Vietnamese neonatal intensive care unit	PRJNA641536	SAMN15355750	SRR13246761	draft	GCA_021904975.1	Viet Nam: Hanoi	Asia	2017-04	feces	Klebsiella pneumoniae	ST3003	4	1	1	1	313	10	9		NDM-5	NF	NF	IncX3	NF	NF	NF	NF	NF	NF	NF	unknown (KL176)	unknown (O4)	NF	iutA; mrkABCDFHIJ
Clonal spread of carbapenem-resistant Klebsiella pneumoniae among patients at admission and discharge at a Vietnamese neonatal intensive care unit	PRJNA641536	SAMN15355752	SRR13246759	draft	GCA_021904915.1	Viet Nam: Hanoi	Asia	2017-04	feces	Klebsiella pneumoniae	ST14	1	6	1	1	1	1	1	CG15	NDM-4	CTX-M-14; CTX-M-15	NF	Col(pHAD28), Col440I, IncFIB(K), IncFII(pKP91)	ybt 10; ICEKp4	NF	NF	NF	NF	NF	wzi2	KL2	O1/O2v1	NF	fyuA; irp1; irp2; iutA; kfuABC; mrkABCDFHIJ; ybtAEPQSTUX
Clonal spread of carbapenem-resistant Klebsiella pneumoniae among patients at admission and discharge at a Vietnamese neonatal intensive care unit	PRJNA641536	SAMN15355753	SRR12149871	draft	GCA_021907135.1	Viet Nam: Hanoi	Asia	2017-05	feces	Klebsiella pneumoniae	ST15	1	1	1	1	1	1	1	CG15	NDM-1	CTX-M-15	NF	Col(pHAD28), FII(pBK30683), IncFIA(HI1), IncFIB(K), IncFII(pKP91), IncR	ybt 13; ICEKp2	NF	NF	NF	NF	NF	wzi10	KL10	O1/O2v1	OmpK35-64%	fyuA; irp1; irp2; iutA; kfuABC; mrkABCDFHIJ; ybtAEPQSTUX
Clonal spread of carbapenem-resistant Klebsiella pneumoniae among patients at admission and discharge at a Vietnamese neonatal intensive care unit	PRJNA641536	SAMN15355755	SRR13246756	draft	GCA_021904935.1	Viet Nam: Hanoi	Asia	2017-05	feces	Klebsiella pneumoniae	ST14	1	6	1	1	1	1	1	CG15	NDM-4	CTX-M-14; CTX-M-15	NF	Col(pHAD28), Col440I, IncFIB(K), IncFII(pKP91)	ybt 10; ICEKp4	NF	NF	NF	NF	NF	wzi2	KL2	O1/O2v1	NF	fyuA; irp1; irp2; iutA; kfuABC; mrkABCDFHIJ; ybtAEPQSTUX
Clonal spread of carbapenem-resistant Klebsiella pneumoniae among patients at admission and discharge at a Vietnamese neonatal intensive care unit	PRJNA641536	SAMN15355757	SRR12149870	draft	GCA_021907195.1	Viet Nam: Hanoi	Asia	2017-05	feces	Klebsiella pneumoniae	ST15	1	1	1	1	1	1	1	CG15	NDM-1	CTX-M-15	NF	Col(pHAD28), FII(pBK30683), IncFIA(HI1), IncFIB(K), IncFII(pKP91), IncR	ybt 13; ICEKp2	NF	NF	NF	NF	NF	wzi10	KL10	O1/O2v1	OmpK35-64%	fyuA; irp1; irp2; iutA; kfuABC; mrkABCDFHIJ; ybtAEPQSTUX
Clonal spread of carbapenem-resistant Klebsiella pneumoniae among patients at admission and discharge at a Vietnamese neonatal intensive care unit	PRJNA641536	SAMN15355759	SRR13246751	draft	GCA_021904955.1	Viet Nam: Hanoi	Asia	2017-05	feces	Klebsiella pneumoniae	ST15	1	1	1	1	1	1	1	CG15	NDM-4	CTX-M-14	NF	Col(pHAD28), Col440II, ColpVC, ColRNAI, IncFII(pKP91)	ybt 10; ICEKp4	NF	NF	NF	NF	NF	wzi84	KL28	O1/O2v1	OmpK35-40%	fyuA; irp1; irp2; iutA; kfuABC; mrkABCDFHIJ; ybtAEPQSTUX
Clonal spread of carbapenem-resistant Klebsiella pneumoniae among patients at admission and discharge at a Vietnamese neonatal intensive care unit	PRJNA641536	SAMN15355761	SRR12149869	draft	GCA_021907175.1	Viet Nam: Hanoi	Asia	2017-05	feces	Klebsiella pneumoniae	ST15	1	1	1	1	1	1	1	CG15	NDM-1	CTX-M-27	NF	IncFIB(K)(pCAV1099-114), IncFII, IncHI1B(pNDM-MAR), IncN	NF	NF	NF	NF	NF	NF	wzi384	KL102	O1/O2v2	NF	iutA; kfuABC; mrkABCDFHIJ
Clonal spread of carbapenem-resistant Klebsiella pneumoniae among patients at admission and discharge at a Vietnamese neonatal intensive care unit	PRJNA641536	SAMN15355762	SRR12149868	draft	GCA_021907215.1	Viet Nam: Hanoi	Asia	2017-05	feces	Klebsiella quasipneumoniae	ST5015	18	22	89	88	123	13	154		NDM-1	CTX-M-15; CTX-M-27	NF	Col(pHAD28), Col440I, IncFIB(K), IncFII(pKP91)	NF	NF	NF	NF	NF	NF	NF	KL126	O12	NF	iutA; kfuABC; mrkABCDFHIJ
Clonal spread of carbapenem-resistant Klebsiella pneumoniae among patients at admission and discharge at a Vietnamese neonatal intensive care unit	PRJNA641536	SAMN15355763	SRR13246747	draft	GCA_021904995.1	Viet Nam: Hanoi	Asia	2017-05	feces	Klebsiella pneumoniae	ST11	3	3	1	1	1	1	4	CG258	NDM-4	CTX-M-15	NF	Col(pHAD28), Col440I, Col440II, IncFIB(K), IncFII(pCRY), IncFII(pKP91), IncFII(S)	ybt 9; ICEKp3	NF	NF	NF	NF	NF	wzi50	KL15	O4	NF	fyuA; irp1; irp2; iutA; mrkABCDFHIJ; ybtAEPQSTUX
Clonal spread of carbapenem-resistant Klebsiella pneumoniae among patients at admission and discharge at a Vietnamese neonatal intensive care unit	PRJNA641536	SAMN15355766	SRR13246744	draft	GCA_021905135.1	Viet Nam: Hanoi	Asia	2017-03	feces	Klebsiella pneumoniae	ST15	1	1	1	1	1	1	1	CG15	NDM-4	CTX-M-14	NF	Col(pHAD28), Col440II, ColpVC, ColRNAI, IncFII(pKP91)	ybt 10; ICEKp4	NF	NF	NF	NF	NF	wzi84	KL28	O1/O2v1	OmpK35-40%	fyuA; irp1; irp2; iutA; kfuABC; mrkABCDFHIJ; ybtAEPQSTUX
Clonal spread of carbapenem-resistant Klebsiella pneumoniae among patients at admission and discharge at a Vietnamese neonatal intensive care unit	PRJNA641536	SAMN15355768	SRR13246741	draft	GCA_021905175.1	Viet Nam: Hanoi	Asia	2017-03	feces	Klebsiella pneumoniae	ST15	1	1	1	1	1	1	1	CG15	NDM-4	CTX-M-14	NF	Col(pHAD28), Col440II, ColpVC, ColRNAI, IncFII(pKP91)	ybt 10; ICEKp4	NF	NF	NF	NF	NF	wzi84	KL28	O1/O2v1	OmpK35-40%	fyuA; irp1; irp2; iutA; kfuABC; mrkABCDFHIJ; ybtAEPQSTUX
Clonal spread of carbapenem-resistant Klebsiella pneumoniae among patients at admission and discharge at a Vietnamese neonatal intensive care unit	PRJNA641536	SAMN15355769	SRR13246740	draft	GCA_021905155.1	Viet Nam: Hanoi	Asia	2017-04	feces	Klebsiella pneumoniae	ST15	1	1	1	1	1	1	1	CG15	KPC-2	NF	NF	Col(pHAD28), Col440II, ColRNAI, FII(pBK30683), IncC, IncFIB(pNDM-Mar), IncFII(pHN7A8), IncHI1B(pNDM-MAR), IncN	NF	NF	iuc 1	NF	NF	rmpA2_4*-34%	wzi10	KL10	O1/O2v1	OmpK35-26%	iucABCD; iutA; kfuABC; mrkABCDFJ; rmpA2
Clonal spread of carbapenem-resistant Klebsiella pneumoniae among patients at admission and discharge at a Vietnamese neonatal intensive care unit	PRJNA641536	SAMN15355770	SRR13246739	draft	GCA_021905215.1	Viet Nam: Hanoi	Asia	2017-04	feces	Klebsiella pneumoniae	ST15	1	1	1	1	1	1	1	CG15	KPC-2	NF	NF	Col(pHAD28), Col440II, ColRNAI, FII(pBK30683), IncC, IncFII(pHN7A8), IncN	NF	NF	NF	NF	NF	NF	wzi10	KL10	O1/O2v1	OmpK35-26%	iutA; kfuABC; mrkABCDFJ
Clonal spread of carbapenem-resistant Klebsiella pneumoniae among patients at admission and discharge at a Vietnamese neonatal intensive care unit	PRJNA641536	SAMN15355773	SRR13246736	draft	GCA_021905195.1	Viet Nam: Hanoi	Asia	2017-05	feces	Klebsiella pneumoniae	ST15	1	1	1	1	1	1	1	CG15	KPC-2	CTX-M-15	NF	Col(MG828), Col(pHAD28), Col156, Col440II, ColRNAI, FII(pBK30683), IncC, IncFIB(pNDM-Mar), IncFII(pHN7A8), IncFII(pKP91), IncHI1B(pNDM-MAR), IncN	NF	NF	iuc 1 (truncated)	NF	NF	rmpA2_4*-34%	wzi10	KL10	O1/O2v1	OmpK35-26%	iucABCD; iutA; kfuABC; mrkABCDFJ; rmpA2
Clonal spread of carbapenem-resistant Klebsiella pneumoniae among patients at admission and discharge at a Vietnamese neonatal intensive care unit	PRJNA641536	SAMN15355781	SRR13246727	draft	GCA_021905275.1	Viet Nam: Hanoi	Asia	2017-04	feces	Klebsiella pneumoniae	ST464	2	5	2	1	26	1	2		NDM-1	CTX-M-15; SHV-38	NF	Col440I, IncFIB(K)(pCAV1099-114), IncFII(pCTU2)	NF	NF	NF	NF	NF	NF	NF	KL53	O1/O2v1	NF	iutA; mrkABCDFIJ
Clonal spread of carbapenem-resistant Klebsiella pneumoniae among patients at admission and discharge at a Vietnamese neonatal intensive care unit	PRJNA641536	SAMN15355782	SRR13246726	draft	GCA_021905255.1	Viet Nam: Hanoi	Asia	2017-04	feces	Klebsiella quasipneumoniae	ST334	18	22	18	22	25	37	51	CG334	NDM-5	SHV-12	NF	Col(pHAD28), IncFIB(K)(pCAV1099-114), IncFII(pKP91), IncR, IncX3	ybt 13; ICEKp2	NF	NF	NF	NF	NF	wzi337	KL103	O5	NF	fyuA; irp1; irp2; iutA; kfuABC; mrkABCDFHIJ; ybtAEPQSTUX
Clonal spread of carbapenem-resistant Klebsiella pneumoniae among patients at admission and discharge at a Vietnamese neonatal intensive care unit	PRJNA641536	SAMN15355783	SRR13246725	draft	GCA_021905295.1	Viet Nam: Hanoi	Asia	2017-05	feces	Klebsiella pneumoniae	ST15	1	1	1	1	1	1	1	CG15	KPC-2; NDM-4	CTX-M-14	NF	Col(pHAD28), Col440II, ColpVC, ColRNAI, IncC, IncFII(pHN7A8), IncFII(pKP91), IncN	ybt 10; ICEKp4	NF	NF	NF	NF	NF	wzi84	KL28	O1/O2v1	OmpK35-40%	fyuA; irp1; irp2; iutA; kfuABC; mrkABCDFHIJ; ybtAEPQSTUX
Clonal spread of carbapenem-resistant Klebsiella pneumoniae among patients at admission and discharge at a Vietnamese neonatal intensive care unit	PRJNA641536	SAMN15355784	SRR13246724	draft	GCA_021905315.1	Viet Nam: Hanoi	Asia	2017-05	feces	Klebsiella pneumoniae	ST15	1	1	1	1	1	1	1	CG15	NDM-4	CTX-M-14	NF	Col(pHAD28), Col440II, ColpVC, ColRNAI, IncFII(pKP91)	ybt 10; ICEKp4	NF	NF	NF	NF	NF	wzi84	KL28	O1/O2v1	OmpK35-40%	fyuA; irp1; irp2; iutA; kfuABC; mrkABCDFHIJ; ybtAEPQSTUX
Clonal spread of carbapenem-resistant Klebsiella pneumoniae among patients at admission and discharge at a Vietnamese neonatal intensive care unit	PRJNA641536	SAMN15355786	SRR13246722	draft	GCA_021905395.1	Viet Nam: Hanoi	Asia	2017-04	feces	Klebsiella pneumoniae	ST15	1	1	1	1	1	1	1	CG15	NDM-4	CTX-M-14	NF	Col(pHAD28), Col440II, ColpVC, ColRNAI, IncFII(pKP91)	ybt 10; ICEKp4	NF	NF	NF	NF	NF	wzi84	KL28	O1/O2v1	OmpK35-40%	fyuA; irp1; irp2; iutA; kfuABC; mrkABCDFHIJ; ybtAEPQSTUX
Clonal spread of carbapenem-resistant Klebsiella pneumoniae among patients at admission and discharge at a Vietnamese neonatal intensive care unit	PRJNA641536	SAMN15355788	SRR12149867	draft	GCA_021907255.1	Viet Nam: Hanoi	Asia	2017-04	feces	Klebsiella pneumoniae	ST1043	2	38	2	20	7	4	89		NDM-1	NF	NF	Col(pHAD28), Col440II, IncC, IncFIA(HI1), IncFIB(K), IncFII(pCRY), IncFII(pKP91)	NF	NF	NF	NF	NF	NF	wzi273	KL30	O1/O2v2	NF	iutA; mrkABCDFHIJ
Clonal spread of carbapenem-resistant Klebsiella pneumoniae among patients at admission and discharge at a Vietnamese neonatal intensive care unit	PRJNA641536	SAMN15355791	SRR13246716	draft	GCA_021905375.1	Viet Nam: Hanoi	Asia	2016-10	tracheal aspirate	Klebsiella pneumoniae	ST15	1	1	1	1	1	1	1	CG15	KPC-2	NF	NF	Col(pHAD28), ColRNAI, FII(pBK30683), IncC, IncFIB(pNDM-Mar), IncFII(pHN7A8), IncHI1B(pNDM-MAR), IncN	NF	NF	iuc 1	NF	NF	rmpA2_4*-34%	wzi10	KL10	O1/O2v1	OmpK35-26%	iucABCD; iutA; kfuABC; mrkABCDFJ; rmpA2
Clonal spread of carbapenem-resistant Klebsiella pneumoniae among patients at admission and discharge at a Vietnamese neonatal intensive care unit	PRJNA641536	SAMN15355793	SRR13246714	draft	GCA_021905415.1	Viet Nam: Hanoi	Asia	2017-02	tracheal aspirate	Klebsiella pneumoniae	ST15	1	1	1	1	1	1	1	CG15	KPC-2	NF	NF	Col(pHAD28), Col440II, ColRNAI, FII(pBK30683), IncC, IncFIB(pNDM-Mar), IncFII(pHN7A8), IncHI1B(pNDM-MAR), IncN	NF	NF	iuc 1	NF	NF	rmpA2_4*-34%	wzi10	KL10	O1/O2v1	OmpK35-26%	iucABCD; iutA; kfuABC; mrkABCDFJ; rmpA2
Clonal spread of carbapenem-resistant Klebsiella pneumoniae among patients at admission and discharge at a Vietnamese neonatal intensive care unit	PRJNA641536	SAMN15355794	SRR13246713	draft	GCA_021905435.1	Viet Nam: Hanoi	Asia	2017-03	tracheal aspirate	Klebsiella pneumoniae	ST15	1	1	1	1	1	1	1	CG15	KPC-2	NF	NF	Col(pHAD28), Col440II, ColRNAI, FII(pBK30683), IncC, IncFIB(pNDM-Mar), IncFII(pHN7A8), IncHI1B(pNDM-MAR), IncN	NF	NF	iuc 1	NF	NF	rmpA2_4*-34%	wzi10	KL10	O1/O2v1	OmpK35-26%	iucABCD; iutA; kfuABC; mrkABCDFJ; rmpA2
Clonal spread of carbapenem-resistant Klebsiella pneumoniae among patients at admission and discharge at a Vietnamese neonatal intensive care unit	PRJNA641536	SAMN15355795	SRR13246712	draft	GCA_021905455.1	Viet Nam: Hanoi	Asia	2017-09	tracheal aspirate	Klebsiella pneumoniae	ST15	1	1	1	1	1	1	1	CG15	NDM-1	CTX-M-15	NF	Col(pHAD28), FII(pBK30683), IncFIA(HI1), IncFIB(K), IncFII(pKP91), IncR	ybt 13; ICEKp2	NF	NF	NF	NF	NF	wzi10	KL10	O1/O2v1	OmpK35-64%	fyuA; irp1; irp2; iutA; kfuABC; mrkABCDFHIJ; ybtAEPQSTUX
Clonal spread of carbapenem-resistant Klebsiella pneumoniae among patients at admission and discharge at a Vietnamese neonatal intensive care unit	PRJNA641536	SAMN15355798	SRR13246708	draft	GCA_021905515.1	Viet Nam: Hanoi	Asia	2017-05	tracheal aspirate	Klebsiella pneumoniae	ST14	1	6	1	1	1	1	1	CG15	NDM-4	CTX-M-14; CTX-M-15	NF	Col(pHAD28), Col440I, IncFIB(K), IncFII(pKP91)	ybt 10; ICEKp4	NF	NF	NF	NF	NF	wzi2	KL2	O1/O2v1	NF	fyuA; irp1; irp2; iutA; kfuABC; mrkABCDFHIJ; ybtAEPQSTUX
Clonal spread of carbapenem-resistant Klebsiella pneumoniae among patients at admission and discharge at a Vietnamese neonatal intensive care unit	PRJNA641536	SAMN15355799	SRR13246707	draft	GCA_021905495.1	Viet Nam: Hanoi	Asia	2017-06	tracheal aspirate	Klebsiella pneumoniae	ST14	1	6	1	1	1	1	1	CG15	NDM-4	CTX-M-14; CTX-M-15	NF	Col(pHAD28), Col440I, IncFIB(K), IncFII(pKP91)	ybt 10; ICEKp4	NF	NF	NF	NF	NF	wzi2	KL2	O1/O2v1	NF	fyuA; irp1; irp2; iutA; kfuABC; mrkABCDFHIJ; ybtAEPQSTUX
Clonal spread of carbapenem-resistant Klebsiella pneumoniae among patients at admission and discharge at a Vietnamese neonatal intensive care unit	PRJNA641536	SAMN15355801	SRR13246705	draft	GCA_021905535.1	Viet Nam: Hanoi	Asia	2017-08	tracheal aspirate	Klebsiella pneumoniae	ST15	1	1	1	1	1	1	1	CG15	KPC-2	NF	NF	Col(pHAD28), Col440II, ColRNAI, FII(pBK30683), IncC, IncFIB(pNDM-Mar), IncFII(pCTU2), IncFII(pHN7A8), IncHI1B(pNDM-MAR), IncN	NF	NF	iuc 1	NF	NF	rmpA2_4*-34%	wzi10	KL10	O1/O2v1	OmpK35-26%	iucABCD; iutA; kfuABC; mrkABCDFJ; rmpA2
Clonal spread of carbapenem-resistant Klebsiella pneumoniae among patients at admission and discharge at a Vietnamese neonatal intensive care unit	PRJNA641536	SAMN15355805	SRR13246701	draft	GCA_021905555.1	Viet Nam: Hanoi	Asia	2013-11	tracheal aspirate	Klebsiella pneumoniae	ST15	1	1	1	1	1	1	1	CG15	KPC-2	NF	NF	Col(pHAD28), Col440II, ColRNAI, IncC, IncFIB(pNDM-Mar), IncHI1B(pNDM-MAR), IncN	NF	NF	NF	NF	NF	NF	wzi10	KL10	O1/O2v1	OmpK35-26%	iutA; kfuABC; mrkABCDFHIJ
Clonal spread of carbapenem-resistant Klebsiella pneumoniae among patients at admission and discharge at a Vietnamese neonatal intensive care unit	PRJNA641536	SAMN15355806	SRR13246700	draft	GCA_021905575.1	Viet Nam: Hanoi	Asia	2013-03	tracheal aspirate	Klebsiella pneumoniae	ST15	1	1	1	1	1	1	1	CG15	KPC-2	NF	NF	Col(pHAD28), Col440II, ColRNAI, IncC, IncFIB(pNDM-Mar), IncHI1B(pNDM-MAR), IncN	NF	NF	NF	NF	NF	NF	wzi10	KL10	O1/O2v1	OmpK35-26%	iutA; kfuABC; mrkBCDFHIJ
Clonal spread of carbapenem-resistant Klebsiella pneumoniae among patients at admission and discharge at a Vietnamese neonatal intensive care unit	PRJNA641536	SAMN15355808	SRR13246697	draft	GCA_021905595.1	Viet Nam: Hanoi	Asia	2013-02	tracheal aspirate	Klebsiella pneumoniae	ST15	1	1	1	1	1	1	1	CG15	KPC-2	NF	NF	Col(pHAD28), Col440II, ColRNAI, IncC, IncFIB(pNDM-Mar), IncFII(pKP91), IncHI1B(pNDM-MAR), IncN	NF	NF	NF	NF	NF	NF	wzi10	KL10	O1/O2v1	OmpK35-26%	iutA; kfuABC; mrkBCDFHIJ
Clonal spread of carbapenem-resistant Klebsiella pneumoniae among patients at admission and discharge at a Vietnamese neonatal intensive care unit	PRJNA641536	SAMN15355811	SRR13246694	draft	GCA_021905615.1	Viet Nam: Hanoi	Asia	2014-10	blood	Klebsiella pneumoniae	ST15	1	1	1	1	1	1	1	CG15	KPC-2	NF	NF	Col(pHAD28), Col440II, ColRNAI, FII(pBK30683), IncC, IncFIB(pNDM-Mar), IncFII(pCTU2), IncFII(pHN7A8), IncHI1B(pNDM-MAR), IncN	NF	NF	iuc 1	NF	NF	rmpA2_4*-34%	wzi10	KL10	O1/O2v1	OmpK35-26%	iucABCD; iutA; kfuABC; mrkABCDFJ; rmpA2
Colistin- and carbapenem-resistant Klebsiella pneumoniae carrying mcr-1 and blaOXA-48 isolated at a paediatric hospital in Vietnam	PRJNA392853	SAMN07311582	SRR5799031	draft		Viet Nam: Hanoi	Asia	2015-12-10	tracheal fluid	Klebsiella pneumoniae	ST307	4	1	2	52	1	1	7	CG307	OXA-48	CTX-M-14	mcr-1.1	Col(MG828), IncFIB(K)(pCAV1099-114), IncHI2, IncHI2A, IncL, pKPC-CAV1321	NF	NF	NF	NF	NF	NF	wzi173	KL102	O1/O2v2	OmpK35-66%;OmpK36-23%	iutA; mrkABCDFHIJ
Colistin- and carbapenem-resistant Klebsiella pneumoniae carrying mcr-1 and blaOXA-48 isolated at a paediatric hospital in Vietnam	PRJNA392853	SAMN07311583	SRR5799030	draft		Viet Nam: Hanoi	Asia	2016-04-05	tracheal fluid	Klebsiella pneumoniae	ST307	4	1	2	52	1	1	7	CG307	OXA-48	CTX-M-14	mcr-1.1	IncFIB(K)(pCAV1099-114), IncHI2, IncHI2A, IncL, pKPC-CAV1321	NF	NF	NF	NF	NF	NF	wzi173	KL102	O1/O2v2	OmpK35-66%;OmpK36-23%	iutA; mrkABCDFHIJ
Complexity of Genomic Epidemiology of Carbapenem-Resistant Klebsiella pneumoniae Isolates in Colombia Urges the Reinforcement of Whole Genome Sequencing-Based Surveillance Programs	PRJEB29742	SAMEA5855766	ERR4795447	draft		Colombia	South America	2013	blood	Klebsiella pneumoniae	ST2053	2	3	1	4	1	4	13		KPC-2	NF	NF	Col(pHAD28), ColRNAI, IncFIB(K)(pCAV1099-114), IncFII(pKP91), IncN, IncR	NF	NF	NF	NF	NF	NF	NF	unknown (KL33)	O3b	NF	iutA; mrkABCDFHIJ
Complexity of Genomic Epidemiology of Carbapenem-Resistant Klebsiella pneumoniae Isolates in Colombia Urges the Reinforcement of Whole Genome Sequencing-Based Surveillance Programs	PRJEB29742	SAMEA6375420	ERR4795702	draft		Colombia	South America	2014	urine	Klebsiella pneumoniae	ST17	2	1	1	1	4	4	4	CG20	KPC-2	CTX-M-15	NF	Col440I, IncC, IncFIB(K)(pCAV1099-114), IncFII(pKP91), IncN, IncQ1	NF	NF	NF	NF	NF	NF	wzi141	KL25	O5	OmpK36-11%	iutA; mrkABCDFHIJ
Dynamics of blaKPC-2 Dissemination from Non-CG258 Klebsiella pneumoniae to Other Enterobacterales via IncN Plasmids in an Area of High Endemicity	PRJNA391501	SAMN07291358		draft	GCA_013170645.1	Colombia:Antioquia, Medellin	South America	2014-03-26	rectal swab	Klebsiella pneumoniae	ST502	2	53	3	1	10	4	18		KPC-2	NF	NF	Col440I, IncFIB(K)(pCAV1099-114), IncFII(pKP91), IncN, IncR	NF	NF	NF	NF	NF	NF	wzi50	KL15	O4	NF	iutA; mrkABCDFHIJ
Dynamics of blaKPC-2 Dissemination from Non-CG258 Klebsiella pneumoniae to Other Enterobacterales via IncN Plasmids in an Area of High Endemicity	PRJNA391501	SAMN07291359		draft	GCA_013170625.1	Colombia:Antioquia, Medellin	South America	2014-03-25	rectal swab	Klebsiella pneumoniae	ST502	2	53	3	1	10	4	18		KPC-2	NF	NF	Col(pHAD28), IncFIB(K)(pCAV1099-114), IncN, IncR	NF	NF	NF	NF	NF	NF	wzi50	unknown (KL15)	unknown (O4)	OmpK35-0%	iutA; mrkABCDFHIJ
Dynamics of blaKPC-2 Dissemination from Non-CG258 Klebsiella pneumoniae to Other Enterobacterales via IncN Plasmids in an Area of High Endemicity	PRJNA391501	SAMN07291360		draft	GCA_013170565.1	Colombia:Antioquia, Medellin	South America	2014-04-01	rectal swab	Klebsiella pneumoniae	ST502	2	53	3	1	10	4	18		KPC-2	NF	NF	IncFIB(K)(pCAV1099-114), IncN, IncR	NF	NF	NF	NF	NF	NF	wzi50	unknown (KL15)	O4	NF	iutA; mrkABCDFHIJ
Dynamics of blaKPC-2 Dissemination from Non-CG258 Klebsiella pneumoniae to Other Enterobacterales via IncN Plasmids in an Area of High Endemicity	PRJNA391501	SAMN07291369		draft	GCA_013170505.1	Colombia:Antioquia, Medellin	South America	2014-05-19	urine	Klebsiella pneumoniae	ST140	14	1	2	1	1	1	4		KPC-2	NF	NF	Col(pHAD28), IncFIA(HI1), IncFIB(K)(pCAV1099-114), IncFII(pKP91), IncN	NF	NF	NF	NF	NF	NF	wzi306	KL55	O1/O2v2	NF	iutA; mrkABCDFHIJ
Dynamics of blaKPC-2 Dissemination from Non-CG258 Klebsiella pneumoniae to Other Enterobacterales via IncN Plasmids in an Area of High Endemicity	PRJNA391501	SAMN07291370		draft	GCA_013170435.1	Colombia:Antioquia, Medellin	South America	2015-05-23	rectal swab	Klebsiella pneumoniae	ST101	2	6	1	5	4	1	6	CG101	KPC-2	NF	NF	IncFIA(HI1), IncFIB(K), IncFII(pKP91), IncN	NF	NF	NF	NF	NF	NF	wzi29	unknown (KL106)	O1/O2v2	NF	iutA; kfuABC; mrkABDFHIJ
Dynamics of blaKPC-2 Dissemination from Non-CG258 Klebsiella pneumoniae to Other Enterobacterales via IncN Plasmids in an Area of High Endemicity	PRJNA391501	SAMN07291371		draft	GCA_013170445.1	Colombia:Antioquia, Medellin	South America	2014-07-13	rectal swab	Klebsiella pneumoniae	ST502	2	53	3	1	10	4	18		KPC-2	NF	NF	IncFIB(K)(pCAV1099-114), IncFII(pKP91), IncN, IncR	NF	NF	NF	NF	NF	NF	wzi50	KL15	O4	NF	iutA; mrkABCDFHIJ
Dynamics of blaKPC-2 Dissemination from Non-CG258 Klebsiella pneumoniae to Other Enterobacterales via IncN Plasmids in an Area of High Endemicity	PRJNA391501	SAMN07291372		draft	GCA_013170425.1	Colombia:Antioquia, Medellin	South America	2014-07-15	rectal swab	Klebsiella pneumoniae	ST140	14	1	2	1	1	1	4		KPC-2	NF	NF	Col(pHAD28), IncFIA(HI1), IncFIB(K)(pCAV1099-114), IncFII(pKP91), IncN	NF	NF	NF	NF	NF	NF	wzi306	unknown (KL107)	unknown (O1/O2v2)	OmpK35-0%	iutA; mrkABCDHIJ
Dynamics of blaKPC-2 Dissemination from Non-CG258 Klebsiella pneumoniae to Other Enterobacterales via IncN Plasmids in an Area of High Endemicity	PRJNA391501	SAMN07291373		draft	GCA_013170455.1	Colombia:Antioquia, Medellin	South America	2014-08-22	rectal swab	Klebsiella pneumoniae	ST502	2	53	3	1	10	4	18		KPC-2	NF	NF	Col440I, IncFIB(K)(pCAV1099-114), IncFIB(pNDM-Mar), IncFII(pKP91), IncHI1B(pNDM-MAR), IncN, IncR	NF	NF	NF	NF	NF	NF	wzi50	unknown (KL15)	O4	NF	iutA; mrkABCDFHIJ
Dynamics of blaKPC-2 Dissemination from Non-CG258 Klebsiella pneumoniae to Other Enterobacterales via IncN Plasmids in an Area of High Endemicity	PRJNA391501	SAMN07291374		draft	GCA_013170405.1	Colombia:Antioquia, Medellin	South America	2014-08-22	rectal swab	Klebsiella pneumoniae	ST502	2	53	3	1	10	4	18		KPC-2	NF	NF	IncFIB(K)(pCAV1099-114), IncN, IncR	NF	NF	NF	NF	NF	NF	wzi50	unknown (KL15)	O4	OmpK35-8%	iutA; mrkABCDFHIJ
Dynamics of blaKPC-2 Dissemination from Non-CG258 Klebsiella pneumoniae to Other Enterobacterales via IncN Plasmids in an Area of High Endemicity	PRJNA391501	SAMN07291375		draft	GCA_013170385.1	Colombia:Antioquia, Medellin	South America	2014-08-26	rectal swab	Klebsiella pneumoniae	ST502	2	53	3	1	10	4	18		KPC-2	NF	NF	IncFIB(K)(pCAV1099-114), IncR	NF	NF	NF	NF	NF	NF	wzi50	unknown (KL107)	O4	OmpK35-0%	iutA; mrkABCDFHIJ
Dynamics of blaKPC-2 Dissemination from Non-CG258 Klebsiella pneumoniae to Other Enterobacterales via IncN Plasmids in an Area of High Endemicity	PRJNA391501	SAMN07291376		draft	GCA_013170325.1	Colombia:Antioquia, Medellin	South America	2014-10-17	rectal swab	Klebsiella pneumoniae	ST36	2	1	2	1	7	1	7		KPC-2	NF	NF	IncFIB(K), IncFIB(pQil), IncFII(pKP91), IncN, IncR	NF	NF	NF	NF	NF	NF	wzi394	KL153	O1/O2v2	NF	iutA; mrkABCDFHIJ
Dynamics of blaKPC-2 Dissemination from Non-CG258 Klebsiella pneumoniae to Other Enterobacterales via IncN Plasmids in an Area of High Endemicity	PRJNA391501	SAMN07291400		draft	GCA_013169865.1	Colombia:Antioquia, Medellin	South America	2014-03-25	blood	Klebsiella pneumoniae	ST502	2	53	3	1	10	4	18		KPC-2	NF	NF	IncFIB(K)(pCAV1099-114), IncR	NF	NF	NF	NF	NF	NF	wzi50	unknown (KL15)	O4	NF	iutA; mrkABCDFHIJ
Emergence of New Delhi Metallo-β-Lactamase (NDM-5) in Klebsiella quasipneumoniae from Neonates in a Nigerian Hospital	PRJNA351846	SAMN05960931	SRR5513558	draft	GCA_002187215.1	Nigeria	Africa	2016-04-14	blood	Klebsiella quasipneumoniae	ST476	18	22	26	22	93	37	99		NDM-5	CTX-M-15	NF	Col440I, ColRNAI, IncFIB(K)(pCAV1099-114), IncFII(pKP91), IncR, IncX3	NF	NF	NF	NF	NF	NF	wzi507	KL14	O12	OmpK35-22%	iutA; kfuABC; mrkABCDFIJ
Emergence of New Delhi Metallo-β-Lactamase (NDM-5) in Klebsiella quasipneumoniae from Neonates in a Nigerian Hospital	PRJNA351846	SAMN05960932	SRR5687389	Complete	GCA_002239895.2	Nigeria	Africa	2016-04-15	blood	Klebsiella quasipneumoniae	ST476	18	22	26	22	93	37	99		NDM-5	CTX-M-15	NF	Col440I, ColRNAI, IncFIB(K)(pCAV1099-114), IncFII(pKP91), IncR, IncX3	NF	NF	NF	NF	NF	NF	wzi507	KL14	O12	OmpK35-22%	iutA; kfuABC; mrkABCDFIJ
Emergence of New Delhi Metallo-β-Lactamase (NDM-5) in Klebsiella quasipneumoniae from Neonates in a Nigerian Hospital	PRJNA351846	SAMN05960934	SRR5513560	draft	GCA_002188025.1	Nigeria	Africa	2016-04-20	blood	Klebsiella quasipneumoniae	ST476	18	22	26	22	93	37	99		NDM-5	CTX-M-15	NF	Col440I, ColRNAI, IncFIB(K)(pCAV1099-114), IncFII(pKP91), IncR, IncX3	NF	NF	NF	NF	NF	NF	wzi507	KL14	O12	OmpK35-22%	iutA; kfuABC; mrkABCDFIJ
Emergence of New Delhi Metallo-β-Lactamase (NDM-5) in Klebsiella quasipneumoniae from Neonates in a Nigerian Hospital	PRJNA351846	SAMN05960936	SRR5513565	draft	GCA_002187225.1	Nigeria	Africa	2016-04-26	blood	Klebsiella quasipneumoniae	ST476	18	22	26	22	93	37	99		NDM-5	CTX-M-15	NF	Col440I, ColRNAI, IncFIB(K)(pCAV1099-114), IncFII(pKP91), IncR, IncX3	NF	NF	NF	NF	NF	NF	wzi507	KL14	O12	OmpK35-22%	iutA; kfuABC; mrkABCDFIJ
Emergence of New Delhi Metallo-β-Lactamase (NDM-5) in Klebsiella quasipneumoniae from Neonates in a Nigerian Hospital	PRJNA351846	SAMN05960939	SRR5513564	draft	GCA_002187175.1	Nigeria	Africa	2016-05-04	blood	Klebsiella quasipneumoniae	ST476	18	22	26	22	93	37	99		NDM-5	CTX-M-15	NF	Col440I, ColRNAI, IncFIB(K)(pCAV1099-114), IncFII(pKP91), IncR, IncX3	NF	NF	NF	NF	NF	NF	wzi507	KL14	O12	OmpK35-22%	iutA; kfuABC; mrkABCDFIJ
Genome Sequencing of an Extended Series of NDM-Producing Klebsiella pneumoniae Isolates from Neonatal Infections in a Nepali Hospital Characterizes the Extent of Community- versus Hospital-Associated Transmission in an Endemic Setting	PRJNA253300	SAMN02885339	SRR1508861	draft		Nepal	Asia	2012-05-19	blood	Klebsiella pneumoniae	ST15	1	1	1	1	1	1	1	CG15	NDM-1	CTX-M-15	NF	Col(pHAD28), ColRNAI, IncFIB(K), IncFIB(pKPHS1), IncFIB(pNDM-Mar), IncFII(pKP91), IncHI1B(pNDM-MAR)	ybt 16; ICEKp12	NF	NF	NF	NF	NF	wzi93	KL112	O1/O2v1	NF	fyuA; irp1; irp2; iutA; kfuABC; mrkBHI; ybtAEPQSTUX
Genome Sequencing of an Extended Series of NDM-Producing Klebsiella pneumoniae Isolates from Neonatal Infections in a Nepali Hospital Characterizes the Extent of Community- versus Hospital-Associated Transmission in an Endemic Setting	PRJNA253300	SAMN02885365	SRR1508819	Complete	GCA_000764615.1	Nepal	Asia	2011-08-16	blood	Klebsiella pneumoniae	ST15	1	1	1	1	1	1	1	CG15	NDM-1	CTX-M-15	NF	Col(pHAD28), ColRNAI, IncFIB(K), IncFIB(pKPHS1), IncFIB(pNDM-Mar), IncFII(pKP91), IncHI1B(pNDM-MAR)	ybt 16; ICEKp12	NF	NF	NF	NF	NF	wzi93	KL112	O1/O2v1	NF	fyuA; irp1; irp2; iutA; kfuABC; mrkBFHIJ; ybtAEPQSTUX
Genome Sequencing of an Extended Series of NDM-Producing Klebsiella pneumoniae Isolates from Neonatal Infections in a Nepali Hospital Characterizes the Extent of Community- versus Hospital-Associated Transmission in an Endemic Setting	PRJNA253300	SAMN02885366	SRR1508830	draft		Nepal	Asia	2012-02-15	blood	Klebsiella pneumoniae	ST15	1	1	1	1	1	1	1	CG15	NDM-1	CTX-M-15	NF	Col(pHAD28), ColRNAI, IncFIB(K), IncFIB(pKPHS1), IncFIB(pNDM-Mar), IncFII(pKP91), IncHI1B(pNDM-MAR)	ybt 16; ICEKp12	NF	NF	NF	NF	NF	wzi93	KL112	O1/O2v1	NF	fyuA; irp1; irp2; iutA; kfuABC; mrkBFHI; ybtAEPQSTUX
Genome Sequencing of an Extended Series of NDM-Producing Klebsiella pneumoniae Isolates from Neonatal Infections in a Nepali Hospital Characterizes the Extent of Community- versus Hospital-Associated Transmission in an Endemic Setting	PRJNA253300	SAMN02885367	SRR1508831	draft		Nepal	Asia	2012-02-17	blood	Klebsiella pneumoniae	ST15	1	1	1	1	1	1	1	CG15	NDM-1	CTX-M-15	NF	Col(pHAD28), ColRNAI, IncFIB(K), IncFIB(pKPHS1), IncFIB(pNDM-Mar), IncFII(pKP91), IncHI1B(pNDM-MAR)	ybt 16; ICEKp12	NF	NF	NF	NF	NF	wzi93	KL112	O1/O2v1	NF	fyuA; irp1; irp2; iutA; kfuABC; mrkBFHI; ybtAEPQSTUX
Genome Sequencing of an Extended Series of NDM-Producing Klebsiella pneumoniae Isolates from Neonatal Infections in a Nepali Hospital Characterizes the Extent of Community- versus Hospital-Associated Transmission in an Endemic Setting	PRJNA253300	SAMN02885368	SRR1508832	draft		Nepal	Asia	2012-03-02	blood	Klebsiella pneumoniae	ST15	1	1	1	1	1	1	1	CG15	NDM-1	CTX-M-15	NF	Col(pHAD28), ColRNAI, IncFIB(K), IncFIB(pKPHS1), IncFIB(pNDM-Mar), IncFII(pKP91), IncHI1B(pNDM-MAR)	ybt 16; ICEKp12	NF	NF	NF	NF	NF	wzi93	KL112	O1/O2v1	NF	fyuA; irp1; irp2; iutA; kfuABC; mrkBHIJ; ybtAEPQSTUX
Genome Sequencing of an Extended Series of NDM-Producing Klebsiella pneumoniae Isolates from Neonatal Infections in a Nepali Hospital Characterizes the Extent of Community- versus Hospital-Associated Transmission in an Endemic Setting	PRJNA253300	SAMN02885370	SRR1508834	draft		Nepal	Asia	2012-02-29	blood	Klebsiella pneumoniae	ST15	1	1	1	1	1	1	1	CG15	NDM-1	CTX-M-15	NF	Col(pHAD28), ColRNAI, IncFIB(K), IncFIB(pKPHS1), IncFIB(pNDM-Mar), IncFII(pKP91), IncHI1B(pNDM-MAR)	ybt 16; ICEKp12	NF	NF	NF	NF	NF	wzi93	KL112	O1/O2v1	NF	fyuA; irp1; irp2; iutA; kfuABC; mrkBHI; ybtAEPQSTUX
Genome Sequencing of an Extended Series of NDM-Producing Klebsiella pneumoniae Isolates from Neonatal Infections in a Nepali Hospital Characterizes the Extent of Community- versus Hospital-Associated Transmission in an Endemic Setting	PRJNA253300	SAMN02885371	SRR1508835	draft		Nepal	Asia	2012-04-08	blood	Klebsiella pneumoniae	ST15	1	1	1	1	1	1	1	CG15	NDM-1	CTX-M-15	NF	Col(pHAD28), ColRNAI, IncFIB(K), IncFIB(pKPHS1), IncFIB(pNDM-Mar), IncFII(pKP91), IncHI1B(pNDM-MAR)	ybt 16; ICEKp12	NF	NF	NF	NF	NF	wzi93	KL112	O1/O2v1	NF	fyuA; irp1; irp2; iutA; kfuABC; mrkBFHIJ; ybtAEPQSTUX
Genome Sequencing of an Extended Series of NDM-Producing Klebsiella pneumoniae Isolates from Neonatal Infections in a Nepali Hospital Characterizes the Extent of Community- versus Hospital-Associated Transmission in an Endemic Setting	PRJNA253300	SAMN02885372	SRR1508836	draft		Nepal	Asia	2012-04-05	blood	Klebsiella pneumoniae	ST15	1	1	1	1	1	1	1	CG15	NDM-1	CTX-M-15	NF	Col(pHAD28), ColRNAI, IncFIB(K), IncFIB(pKPHS1), IncFIB(pNDM-Mar), IncFII(pKP91), IncHI1B(pNDM-MAR)	ybt 16; ICEKp12	NF	NF	NF	NF	NF	wzi93	KL112	O1/O2v1	NF	fyuA; irp1; irp2; iutA; kfuABC; mrkBFHI; ybtAEPQSTUX
Genome Sequencing of an Extended Series of NDM-Producing Klebsiella pneumoniae Isolates from Neonatal Infections in a Nepali Hospital Characterizes the Extent of Community- versus Hospital-Associated Transmission in an Endemic Setting	PRJNA253300	SAMN02885373	SRR1508837	draft		Nepal	Asia	2012-04-22	blood	Klebsiella pneumoniae	ST15	1	1	1	1	1	1	1	CG15	NDM-1	CTX-M-15	NF	Col(pHAD28), ColRNAI, IncFIB(K), IncFIB(pKPHS1), IncFIB(pNDM-Mar), IncFII(pKP91), IncHI1B(pNDM-MAR)	ybt 16; ICEKp12	NF	NF	NF	NF	NF	wzi93	KL112	O1/O2v1	NF	fyuA; irp1; irp2; iutA; kfuABC; mrkBFHIJ; ybtAEPQSTUX
Genome Sequencing of an Extended Series of NDM-Producing Klebsiella pneumoniae Isolates from Neonatal Infections in a Nepali Hospital Characterizes the Extent of Community- versus Hospital-Associated Transmission in an Endemic Setting	PRJNA253300	SAMN02885374	SRR1508838	draft		Nepal	Asia	2012-05-01	blood	Klebsiella pneumoniae	ST15	1	1	1	1	1	1	1	CG15	NDM-1	CTX-M-15	NF	Col(pHAD28), ColRNAI, IncFIB(K), IncFIB(pKPHS1), IncFIB(pNDM-Mar), IncFII(pKP91), IncHI1B(pNDM-MAR)	ybt 16; ICEKp12	NF	NF	NF	NF	NF	wzi93	KL112	O1/O2v1	NF	fyuA; irp1; irp2; iutA; kfuABC; mrkBFHI; ybtAEPQSTUX
Genome Sequencing of an Extended Series of NDM-Producing Klebsiella pneumoniae Isolates from Neonatal Infections in a Nepali Hospital Characterizes the Extent of Community- versus Hospital-Associated Transmission in an Endemic Setting	PRJNA253300	SAMN02885375	SRR1508839	draft		Nepal	Asia	2012-05-22	blood	Klebsiella pneumoniae	ST15	1	1	1	1	1	1	1	CG15	NDM-1	CTX-M-15	NF	Col(pHAD28), ColRNAI, IncFIB(K), IncFIB(pKPHS1), IncFIB(pNDM-Mar), IncFII(pKP91), IncHI1B(pNDM-MAR)	ybt 16; ICEKp12	NF	NF	NF	NF	NF	wzi93	KL112	O1/O2v1	NF	fyuA; irp1; irp2; iutA; kfuABC; mrkBFHIJ; ybtAEPQSTUX
Genome Sequencing of an Extended Series of NDM-Producing Klebsiella pneumoniae Isolates from Neonatal Infections in a Nepali Hospital Characterizes the Extent of Community- versus Hospital-Associated Transmission in an Endemic Setting	PRJNA253300	SAMN02885376	SRR1508840	draft		Nepal	Asia	2012-05-08	blood	Klebsiella pneumoniae	ST15	1	1	1	1	1	1	1	CG15	NDM-1	CTX-M-15	NF	Col(pHAD28), ColRNAI, IncFIB(K), IncFIB(pKPHS1), IncFIB(pNDM-Mar), IncFII(pKP91), IncHI1B(pNDM-MAR)	ybt 16; ICEKp12	NF	NF	NF	NF	NF	wzi93	KL112	O1/O2v1	NF	fyuA; irp1; irp2; iutA; kfuABC; mrkBHIJ; ybtAEPQSTUX
Genome Sequencing of an Extended Series of NDM-Producing Klebsiella pneumoniae Isolates from Neonatal Infections in a Nepali Hospital Characterizes the Extent of Community- versus Hospital-Associated Transmission in an Endemic Setting	PRJNA253300	SAMN02885377	SRR1508841	draft		Nepal	Asia	2012-05-19	blood	Klebsiella pneumoniae	ST15	1	1	1	1	1	1	1	CG15	NDM-1	CTX-M-15	NF	Col(pHAD28), ColRNAI, IncFIB(K), IncFIB(pKPHS1), IncFIB(pNDM-Mar), IncFII(pKP91), IncHI1B(pNDM-MAR)	ybt 16; ICEKp12	NF	NF	NF	NF	NF	wzi93	KL112	O1/O2v1	NF	fyuA; irp1; irp2; iutA; kfuABC; mrkBFHI; ybtAEPQSTUX
Genome Sequencing of an Extended Series of NDM-Producing Klebsiella pneumoniae Isolates from Neonatal Infections in a Nepali Hospital Characterizes the Extent of Community- versus Hospital-Associated Transmission in an Endemic Setting	PRJNA253300	SAMN02885378	SRR1508842	draft		Nepal	Asia	2012-05-25	blood	Klebsiella pneumoniae	ST15	1	1	1	1	1	1	1	CG15	NDM-1	CTX-M-15	NF	Col(pHAD28), ColRNAI, IncFIB(K), IncFIB(pKPHS1), IncFIB(pNDM-Mar), IncFII(pKP91), IncHI1B(pNDM-MAR)	ybt 16; ICEKp12	NF	NF	NF	NF	NF	wzi93	KL112	O1/O2v1	NF	fyuA; irp1; irp2; iutA; kfuABC; mrkBFHI; ybtAEPQSTUX
Genome Sequencing of an Extended Series of NDM-Producing Klebsiella pneumoniae Isolates from Neonatal Infections in a Nepali Hospital Characterizes the Extent of Community- versus Hospital-Associated Transmission in an Endemic Setting	PRJNA253300	SAMN02885380	SRR1508844	draft		Nepal	Asia	2012-05-31	blood	Klebsiella pneumoniae	ST15	1	1	1	1	1	1	1	CG15	NDM-1	CTX-M-15	NF	Col(pHAD28), ColRNAI, IncFIB(K), IncFIB(pKPHS1), IncFIB(pNDM-Mar), IncFII(pKP91), IncHI1B(pNDM-MAR)	ybt 16; ICEKp12	NF	NF	NF	NF	NF	wzi93	KL112	O1/O2v1	NF	fyuA; irp1; irp2; iutA; kfuABC; mrkBFHIJ; ybtAEPQSTUX
Genome Sequencing of an Extended Series of NDM-Producing Klebsiella pneumoniae Isolates from Neonatal Infections in a Nepali Hospital Characterizes the Extent of Community- versus Hospital-Associated Transmission in an Endemic Setting	PRJNA253300	SAMN02885381	SRR1508845	draft		Nepal	Asia	2012-06-10	blood	Klebsiella pneumoniae	ST15	1	1	1	1	1	1	1	CG15	NDM-1	CTX-M-15	NF	Col(pHAD28), ColRNAI, IncFIB(K), IncFIB(pKPHS1), IncFIB(pNDM-Mar), IncFII(pKP91), IncHI1B(pNDM-MAR)	ybt 16; ICEKp12	NF	NF	NF	NF	NF	wzi93	KL112	O1/O2v1	NF	fyuA; irp1; irp2; iutA; kfuABC; mrkBFHIJ; ybtAEPQSTUX
Genome Sequencing of an Extended Series of NDM-Producing Klebsiella pneumoniae Isolates from Neonatal Infections in a Nepali Hospital Characterizes the Extent of Community- versus Hospital-Associated Transmission in an Endemic Setting	PRJNA253300	SAMN02885382	SRR1508846	draft		Nepal	Asia	2012-06-19	blood	Klebsiella pneumoniae	ST15	1	1	1	1	1	1	1	CG15	NDM-1	CTX-M-15	NF	Col(pHAD28), ColRNAI, IncFIB(K), IncFIB(pKPHS1), IncFIB(pNDM-Mar), IncFII(pKP91), IncHI1B(pNDM-MAR)	ybt 16; ICEKp12	NF	NF	NF	NF	NF	wzi93	KL112	O1/O2v1	NF	fyuA; irp1; irp2; iutA; kfuABC; mrkBFHIJ; ybtAEPQSTUX
Genome Sequencing of an Extended Series of NDM-Producing Klebsiella pneumoniae Isolates from Neonatal Infections in a Nepali Hospital Characterizes the Extent of Community- versus Hospital-Associated Transmission in an Endemic Setting	PRJNA253300	SAMN02885383	SRR1508847	draft		Nepal	Asia	2012-06-22	blood	Klebsiella pneumoniae	ST15	1	1	1	1	1	1	1	CG15	NDM-1	CTX-M-15	NF	Col(pHAD28), ColRNAI, IncFIB(K), IncFIB(pKPHS1), IncFIB(pNDM-Mar), IncFII(pKP91), IncHI1B(pNDM-MAR)	ybt 16; ICEKp12	NF	NF	NF	NF	NF	wzi93	KL112	O1/O2v1	NF	fyuA; irp1; irp2; iutA; kfuABC; mrkBDFHIJ; ybtAEPQSTUX
Genome Sequencing of an Extended Series of NDM-Producing Klebsiella pneumoniae Isolates from Neonatal Infections in a Nepali Hospital Characterizes the Extent of Community- versus Hospital-Associated Transmission in an Endemic Setting	PRJNA253300	SAMN02885384	SRR1508848	draft		Nepal	Asia	2012-06-26	blood	Klebsiella pneumoniae	ST15	1	1	1	1	1	1	1	CG15	NDM-1	CTX-M-15	NF	Col(pHAD28), ColRNAI, IncFIB(K), IncFIB(pKPHS1), IncFIB(pNDM-Mar), IncFII(pKP91), IncHI1B(pNDM-MAR)	ybt 16; ICEKp12	NF	NF	NF	NF	NF	wzi93	KL112	O1/O2v1	NF	fyuA; irp1; irp2; iutA; kfuABC; mrkBHIJ; ybtAEPQSTUX
Genome Sequencing of an Extended Series of NDM-Producing Klebsiella pneumoniae Isolates from Neonatal Infections in a Nepali Hospital Characterizes the Extent of Community- versus Hospital-Associated Transmission in an Endemic Setting	PRJNA253300	SAMN02885385	SRR1508849	draft		Nepal	Asia	2012-06-24	blood	Klebsiella pneumoniae	ST15	1	1	1	1	1	1	1	CG15	NDM-1	CTX-M-15	NF	Col(pHAD28), ColRNAI, IncFIB(K), IncFIB(pKPHS1), IncFIB(pNDM-Mar), IncFII(pKP91), IncHI1B(pNDM-MAR)	ybt 16; ICEKp12	NF	NF	NF	NF	NF	wzi93	KL112	O1/O2v1	NF	fyuA; irp1; irp2; iutA; kfuABC; mrkBHIJ; ybtAEPQSTUX
Genome Sequencing of an Extended Series of NDM-Producing Klebsiella pneumoniae Isolates from Neonatal Infections in a Nepali Hospital Characterizes the Extent of Community- versus Hospital-Associated Transmission in an Endemic Setting	PRJNA253300	SAMN02885386	SRR1508850	draft		Nepal	Asia	2012-06-24	blood	Klebsiella pneumoniae	ST15	1	1	1	1	1	1	1	CG15	NDM-1	CTX-M-15	NF	Col(pHAD28), ColRNAI, IncFIB(K), IncFIB(pKPHS1), IncFIB(pNDM-Mar), IncFII(pKP91), IncHI1B(pNDM-MAR)	ybt 16; ICEKp12	NF	NF	NF	NF	NF	wzi93	KL112	O1/O2v1	NF	fyuA; irp1; irp2; iutA; kfuABC; mrkBFHI; ybtAEPQSTUX
Genome Sequencing of an Extended Series of NDM-Producing Klebsiella pneumoniae Isolates from Neonatal Infections in a Nepali Hospital Characterizes the Extent of Community- versus Hospital-Associated Transmission in an Endemic Setting	PRJNA253300	SAMN02885387	SRR1508851	draft		Nepal	Asia	2012-06-26	blood	Klebsiella pneumoniae	ST15	1	1	1	1	1	1	1	CG15	NDM-1	CTX-M-15	NF	Col(pHAD28), ColRNAI, IncFIB(K), IncFIB(pKPHS1), IncFIB(pNDM-Mar), IncFII(pKP91), IncHI1B(pNDM-MAR)	ybt 16; ICEKp12	NF	NF	NF	NF	NF	wzi93	KL112	O1/O2v1	NF	fyuA; irp1; irp2; iutA; kfuABC; mrkBFHIJ; ybtAEPQSTUX
Genome Sequencing of an Extended Series of NDM-Producing Klebsiella pneumoniae Isolates from Neonatal Infections in a Nepali Hospital Characterizes the Extent of Community- versus Hospital-Associated Transmission in an Endemic Setting	PRJNA253300	SAMN02885388	SRR1508852	draft		Nepal	Asia	2012-06-30	blood	Klebsiella pneumoniae	ST15	1	1	1	1	1	1	1	CG15	NDM-1	CTX-M-15	NF	Col(pHAD28), ColRNAI, IncFIB(K), IncFIB(pKPHS1), IncFIB(pNDM-Mar), IncFII(pKP91), IncHI1B(pNDM-MAR)	ybt 16; ICEKp12	NF	NF	NF	NF	NF	wzi93	KL112	O1/O2v1	NF	fyuA; irp1; irp2; iutA; kfuABC; mrkABHIJ; ybtAEPQSTUX
Genome Sequencing of an Extended Series of NDM-Producing Klebsiella pneumoniae Isolates from Neonatal Infections in a Nepali Hospital Characterizes the Extent of Community- versus Hospital-Associated Transmission in an Endemic Setting	PRJNA253300	SAMN02885389	SRR1508821	draft		Nepal	Asia	2011-11-20	blood	Klebsiella pneumoniae	ST15	1	1	1	1	1	1	1	CG15	NDM-1	CTX-M-15	NF	Col(pHAD28), ColRNAI, IncFIB(K), IncFIB(pKPHS1), IncFIB(pNDM-Mar), IncFII(pKP91), IncHI1B(pNDM-MAR)	ybt 16; ICEKp12	NF	NF	NF	NF	NF	wzi93	KL112	O1/O2v1	NF	fyuA; irp1; irp2; iutA; kfuABC; mrkBFHI; ybtAEPQSTUX
Genome Sequencing of an Extended Series of NDM-Producing Klebsiella pneumoniae Isolates from Neonatal Infections in a Nepali Hospital Characterizes the Extent of Community- versus Hospital-Associated Transmission in an Endemic Setting	PRJNA253300	SAMN02885390	SRR1508822	draft		Nepal	Asia	2011-11-20	blood	Klebsiella pneumoniae	ST15	1	1	1	1	1	1	1	CG15	NDM-1	CTX-M-15	NF	Col(pHAD28), ColRNAI, IncFIB(K), IncFIB(pKPHS1), IncFIB(pNDM-Mar), IncFII(pKP91), IncHI1B(pNDM-MAR)	ybt 16; ICEKp12	NF	NF	NF	NF	NF	wzi93	KL112	O1/O2v1	NF	fyuA; irp1; irp2; iutA; kfuABC; mrkBFHIJ; ybtAEPQSTUX
Genome Sequencing of an Extended Series of NDM-Producing Klebsiella pneumoniae Isolates from Neonatal Infections in a Nepali Hospital Characterizes the Extent of Community- versus Hospital-Associated Transmission in an Endemic Setting	PRJNA253300	SAMN02885391	SRR1508823	draft		Nepal	Asia	2011-12-10	blood	Klebsiella pneumoniae	ST15	1	1	1	1	1	1	1	CG15	NDM-1	CTX-M-15	NF	Col(pHAD28), ColRNAI, IncFIB(K), IncFIB(pKPHS1), IncFIB(pNDM-Mar), IncFII(pKP91), IncHI1B(pNDM-MAR)	ybt 16; ICEKp12	NF	NF	NF	NF	NF	wzi93	KL112	O1/O2v1	NF	fyuA; irp1; irp2; iutA; kfuABC; mrkBFHI; ybtAEPQSTUX
Genome Sequencing of an Extended Series of NDM-Producing Klebsiella pneumoniae Isolates from Neonatal Infections in a Nepali Hospital Characterizes the Extent of Community- versus Hospital-Associated Transmission in an Endemic Setting	PRJNA253300	SAMN02885392	SRR1508824	draft		Nepal	Asia	2011-11-23	blood	Klebsiella pneumoniae	ST15	1	1	1	1	1	1	1	CG15	NDM-1	CTX-M-15	NF	Col(pHAD28), ColRNAI, IncFIB(K), IncFIB(pKPHS1), IncFIB(pNDM-Mar), IncFII(pKP91), IncHI1B(pNDM-MAR)	ybt 16; ICEKp12	NF	NF	NF	NF	NF	wzi93	KL112	O1/O2v1	NF	fyuA; irp1; irp2; iutA; kfuABC; mrkBFHIJ; ybtAEPQSTUX
Genome Sequencing of an Extended Series of NDM-Producing Klebsiella pneumoniae Isolates from Neonatal Infections in a Nepali Hospital Characterizes the Extent of Community- versus Hospital-Associated Transmission in an Endemic Setting	PRJNA253300	SAMN02885393	SRR1508825	draft		Nepal	Asia	2011-11-27	blood	Klebsiella pneumoniae	ST15	1	1	1	1	1	1	1	CG15	NDM-1	CTX-M-15	NF	Col(pHAD28), ColRNAI, IncFIB(K), IncFIB(pKPHS1), IncFIB(pNDM-Mar), IncFII(pKP91), IncHI1B(pNDM-MAR)	ybt 16; ICEKp12	NF	NF	NF	NF	NF	wzi93	KL112	O1/O2v1	NF	fyuA; irp1; irp2; iutA; kfuABC; mrkBDHI; ybtAEPQSTUX
Genome Sequencing of an Extended Series of NDM-Producing Klebsiella pneumoniae Isolates from Neonatal Infections in a Nepali Hospital Characterizes the Extent of Community- versus Hospital-Associated Transmission in an Endemic Setting	PRJNA253300	SAMN02885395	SRR1508827	draft		Nepal	Asia	2011-11-27	blood	Klebsiella pneumoniae	ST15	1	1	1	1	1	1	1	CG15	NDM-1	CTX-M-15	NF	Col(pHAD28), ColRNAI, IncFIB(K), IncFIB(pKPHS1), IncFIB(pNDM-Mar), IncFII(pKP91), IncHI1B(pNDM-MAR)	ybt 16; ICEKp12	NF	NF	NF	NF	NF	wzi93	KL112	O1/O2v1	NF	fyuA; irp1; irp2; iutA; kfuABC; mrkBDHI; ybtAEPQSTUX
Genome Sequencing of an Extended Series of NDM-Producing Klebsiella pneumoniae Isolates from Neonatal Infections in a Nepali Hospital Characterizes the Extent of Community- versus Hospital-Associated Transmission in an Endemic Setting	PRJNA253300	SAMN02885396	SRR1508829	draft		Nepal	Asia	2011-12-20	blood	Klebsiella pneumoniae	ST15	1	1	1	1	1	1	1	CG15	NDM-1	CTX-M-15	NF	Col(pHAD28), ColRNAI, IncFIB(K), IncFIB(pKPHS1), IncFIB(pNDM-Mar), IncFII(pKP91), IncHI1B(pNDM-MAR)	ybt 16; ICEKp12	NF	NF	NF	NF	NF	wzi93	KL112	O1/O2v1	NF	fyuA; irp1; irp2; iutA; kfuABC; mrkBFHI; ybtAEPQSTUX
Handwashing Sink Contamination and Carbapenem-resistant Klebsiella Infection in the Intensive Care Unit: A Prospective Multicenter Study	PRJNA353728	SAMN14379849		draft	GCA_014655635.1	China: Chengdu, Sichuan	Asia	2019-05-11	-	Klebsiella pneumoniae	ST789	25	10	1	1	20	1	22		NDM-5	CTX-M-15	NF	IncFIB(K)(pCAV1099-114), IncFII(pKP91), IncX3	NF	NF	NF	NF	NF	NF	wzi18	KL18	O1/O2v1	OmpK35-80%;OmpK36TD	iutA
Handwashing Sink Contamination and Carbapenem-resistant Klebsiella Infection in the Intensive Care Unit: A Prospective Multicenter Study	PRJNA353728	SAMN14379850		draft	GCA_014655615.1	China: Chengdu, Sichuan	Asia	2019-05-12	-	Klebsiella pneumoniae	ST789	25	10	1	1	20	1	22		NDM-5	CTX-M-15	NF	IncFIB(K)(pCAV1099-114), IncFII(pKP91), IncX3	NF	NF	NF	NF	NF	NF	wzi18	KL18	O1/O2v1	OmpK35-80%;OmpK36TD	iutA
Handwashing Sink Contamination and Carbapenem-resistant Klebsiella Infection in the Intensive Care Unit: A Prospective Multicenter Study	PRJNA353728	SAMN14379855		Complete	GCA_014655455.2	China: Chengdu, Sichuan	Asia	2019-04-05	-	Klebsiella pneumoniae	ST789	25	10	1	1	20	1	22		NDM-5	CTX-M-15	NF	IncFIB(K)(pCAV1099-114), IncFII(pKP91), IncHI1B(pNDM-MAR), IncX3	NF	NF	NF	NF	NF	NF	wzi18	KL18	O1/O2v1	OmpK35-80%;OmpK36TD	iutA; mrkABCDFHIJ
Handwashing Sink Contamination and Carbapenem-resistant Klebsiella Infection in the Intensive Care Unit: A Prospective Multicenter Study	PRJNA353728	SAMN14379856		draft	GCA_014655495.1	China: Chengdu, Sichuan	Asia	2019-04-09	-	Klebsiella pneumoniae	ST789	25	10	1	1	20	1	22		NDM-5	CTX-M-15	NF	IncFIB(K)(pCAV1099-114), IncFII(pKP91), IncHI1B(pNDM-MAR), IncX3	NF	NF	NF	NF	NF	NF	wzi18	KL18	O1/O2v1	OmpK35-80%;OmpK36TD	iutA; mrkABCDFHIJ
Handwashing Sink Contamination and Carbapenem-resistant Klebsiella Infection in the Intensive Care Unit: A Prospective Multicenter Study	PRJNA353728	SAMN14379857		draft	GCA_014655415.1	China: Chengdu, Sichuan	Asia	2019-04-18	-	Klebsiella pneumoniae	ST789	25	10	1	1	20	1	22		NDM-5	CTX-M-15	NF	IncFIB(K)(pCAV1099-114), IncFII(pKP91), IncHI1B(pNDM-MAR), IncX3	NF	NF	NF	NF	NF	NF	wzi18	KL18	O1/O2v1	OmpK35-80%;OmpK36TD	iutA; mrkABCDFHIJ
Handwashing Sink Contamination and Carbapenem-resistant Klebsiella Infection in the Intensive Care Unit: A Prospective Multicenter Study	PRJNA353728	SAMN14379858		draft	GCA_014655435.1	China: Chengdu, Sichuan	Asia	2019-04-27	-	Klebsiella pneumoniae	ST789	25	10	1	1	20	1	22		NDM-5	CTX-M-15	NF	IncFIB(K)(pCAV1099-114), IncFII(pKP91), IncHI1B(pNDM-MAR), IncX3	NF	NF	NF	NF	NF	NF	wzi18	KL18	O1/O2v1	OmpK35-80%;OmpK36TD	iutA; mrkABCDFHIJ
Handwashing Sink Contamination and Carbapenem-resistant Klebsiella Infection in the Intensive Care Unit: A Prospective Multicenter Study	PRJNA353728	SAMN14379859		draft	GCA_014655395.1	China: Chengdu, Sichuan	Asia	2019-05-11	-	Klebsiella pneumoniae	ST789	25	10	1	1	20	1	22		NDM-5	CTX-M-15	NF	IncFIB(K)(pCAV1099-114), IncFII(pKP91), IncX3	NF	NF	NF	NF	NF	NF	wzi18	KL18	O1/O2v1	OmpK35-80%;OmpK36TD	iutA
Handwashing Sink Contamination and Carbapenem-resistant Klebsiella Infection in the Intensive Care Unit: A Prospective Multicenter Study	PRJNA353728	SAMN14379860		draft	GCA_014655375.1	China: Chengdu, Sichuan	Asia	2019-06-26	-	Klebsiella pneumoniae	ST789	25	10	1	1	20	1	22		NDM-5	CTX-M-15	NF	IncFIB(pNDM-Mar), IncFII(pKP91), IncX3	NF	NF	NF	NF	NF	NF	wzi18	KL18	O1/O2v1	OmpK35-80%	iutA; mrkABCDFIJ
Handwashing Sink Contamination and Carbapenem-resistant Klebsiella Infection in the Intensive Care Unit: A Prospective Multicenter Study	PRJNA353728	SAMN14379861		draft	GCA_014655345.1	China: Chengdu, Sichuan	Asia	2019-07-24	-	Klebsiella pneumoniae	ST1027	2	1	1	1	9	4	14		IMP-4	CTX-M-15	NF	IncFIB(K), IncFII(pKP91), IncN	ybt 18; ICEKp15	NF	iuc 3 (truncated)	NF	NF	NF	wzi472	KL20	O3/O3a	NF	fyuA; irp1; irp2; iucABCD; iutA; mrkABCDFHIJ; ybtAEPQSTUX
Handwashing Sink Contamination and Carbapenem-resistant Klebsiella Infection in the Intensive Care Unit: A Prospective Multicenter Study	PRJNA353728	SAMN14379862		draft	GCA_014655315.1	China: Chengdu, Sichuan	Asia	2019-07-25	-	Klebsiella pneumoniae	ST789	25	10	1	1	20	1	22		NDM-5	CTX-M-15	NF	IncFIB(K)(pCAV1099-114), IncFII(pKP91), IncX3	NF	NF	NF	NF	NF	NF	wzi18	KL18	O1/O2v1	OmpK35-80%	iutA; mrkABCDFIJ
Handwashing Sink Contamination and Carbapenem-resistant Klebsiella Infection in the Intensive Care Unit: A Prospective Multicenter Study	PRJNA353728	SAMN14379863		draft	GCA_014655255.1	China: Chengdu, Sichuan	Asia	2019-07-25	-	Klebsiella pneumoniae	ST789	25	10	1	1	20	1	22		NDM-5	CTX-M-15	NF	IncFIB(K)(pCAV1099-114), IncFII(pKP91), IncX3	NF	NF	NF	NF	NF	NF	wzi18	KL18	O1/O2v1	OmpK35-80%	iutA; mrkABCDFIJ
Handwashing Sink Contamination and Carbapenem-resistant Klebsiella Infection in the Intensive Care Unit: A Prospective Multicenter Study	PRJNA353728	SAMN14379864		draft	GCA_014655275.1	China: Chengdu, Sichuan	Asia	2019-05-02	-	Klebsiella pneumoniae	ST789	25	10	1	1	20	1	22		NDM-5	CTX-M-15	NF	IncFIB(K)(pCAV1099-114), IncFII(pKP91), IncHI1B(pNDM-MAR), IncX3	NF	NF	NF	NF	NF	NF	wzi18	KL18	O1/O2v1	OmpK35-80%;OmpK36TD	iutA; mrkABCDFHIJ
Handwashing Sink Contamination and Carbapenem-resistant Klebsiella Infection in the Intensive Care Unit: A Prospective Multicenter Study	PRJNA353728	SAMN14379865		draft	GCA_014655235.1	China: Chengdu, Sichuan	Asia	2019-04-08	-	Klebsiella pneumoniae	ST789	25	10	1	1	20	1	22		NDM-5	CTX-M-15	NF	IncFIB(K)(pCAV1099-114), IncFII(pKP91), IncX3	NF	NF	NF	NF	NF	NF	wzi18	KL18	O1/O2v1	OmpK35-80%	iutA; mrkABCDFIJ
Handwashing Sink Contamination and Carbapenem-resistant Klebsiella Infection in the Intensive Care Unit: A Prospective Multicenter Study	PRJNA353728	SAMN14379866		draft	GCA_014655215.1	China: Chengdu, Sichuan	Asia	2019-04-23	-	Klebsiella pneumoniae	ST789	25	10	1	1	20	1	22		NDM-5	CTX-M-15	NF	IncFII(pKP91), IncX3	NF	NF	NF	NF	NF	NF	wzi18	KL18	O1/O2v1	OmpK35-80%	iutA; mrkABCDFIJ
Hospital-wide outbreaks of carbapenem-resistant Enterobacteriaceae horizontally spread through a clonal plasmid harbouring blaIMP-1 in children's hospitals in Japan	PRJDB6565	SAMD00254100	DRR252233	draft	GCA_022009235.1	Japan:Osaka	Asia	2018-09-05	-	Klebsiella pneumoniae	ST915V1	2	10	13	1	12	1	18		IMP-1	NF	NF	Col(pHAD28), Col440II, IncFIB(K), IncFII(pKP91), IncM2	NF	NF	NF	NF	NF	NF	wzi236	KL10	O1/O2v2	OmpK36-90%	iutA; kfuABC; kvgAS; mrkABCDFHIJ
IMP-38-Producing High-Risk Sequence Type 307 Klebsiella pneumoniae Strains from a Neonatal Unit in China	PRJNA549322	SAMN13513903		Complete	GCA_009755705.1	China	Asia	2016	sputum	Klebsiella pneumoniae	ST307	4	1	2	52	1	1	7	CG307	IMP-38	CTX-M-3; SHV-2A	NF	IncFIB(K)(pCAV1099-114)	NF	NF	NF	NF	NF	NF	wzi173	KL102	O1/O2v2	NF	iutA; mrkABCDFHIJ
Infant colonisation with Escherichia coli and Klebsiella pneumoniae strains co-harbouring bla OXA-48 and bla NDM-1 carbapenemases genes: a case report	PRJNA449348	SAMN08897786		draft	GCA_003339395.1	Italy	Europe	-	-	Klebsiella pneumoniae	ST3366	2	6	1	5	4	186	6		NDM-1; OXA-48	CTX-M-15	NF	Col(pHAD28), Col440II, ColRNAI, IncFIA(HI1), IncL, IncR	ybt 9; ICEKp3	NF	NF	NF	NF	NF	wzi137	KL17	O1/O2v1	OmpK35-17%;OmpK36GD	fyuA; irp1; irp2; iutA; kfuABC; mrkABCDFHIJ; ybtAEPQSTUX
KPC-2-producing Klebsiella pneumoniae ST147 in a neonatal unit: Clonal isolates with differences in colistin susceptibility attributed to AcrAB-TolC pump	PRJNA445372	SAMN08782029	SRR6883068	draft	GCA_003311785.1	India: Kolkata	Asia	2015-10-22	blood	Klebsiella pneumoniae	ST147	3	4	6	1	7	4	38	CG392	KPC	CTX-M-15	NF	Col(BS512), Col(pHAD28), Col440I, FII(pBK30683), IncFIA(HI1), IncFIB(K)(pCAV1099-114), IncFIB(pQil), IncR	ybt 14; ICEKp5	NF	NF	NF	NF	NF	wzi420	KL10	O3/O3a	NF	fyuA; irp1; irp2; iutA; mrkABCDFHIJ; ybtAEPQSTUX
KPC-2-producing Klebsiella pneumoniae ST147 in a neonatal unit: Clonal isolates with differences in colistin susceptibility attributed to AcrAB-TolC pump	PRJNA445372	SAMN08782030	SRR6883069	draft	GCA_003314505.1	India: Kolkata	Asia	2015-11-20	blood	Klebsiella pneumoniae	ST147	3	4	6	1	7	4	38	CG392	KPC-2	CTX-M-15	NF	Col(BS512), Col(pHAD28), Col440I, FII(pBK30683), IncFIA(HI1), IncFIB(K)(pCAV1099-114), IncFIB(pKPHS1), IncFIB(pQil), IncR	ybt 14; ICEKp5	NF	NF	NF	NF	NF	wzi420	KL10	O3/O3a	NF	fyuA; irp1; irp2; iutA; mrkABCDFHIJ; ybtAEPQSTUX
KPC-2-producing Klebsiella pneumoniae ST147 in a neonatal unit: Clonal isolates with differences in colistin susceptibility attributed to AcrAB-TolC pump	PRJNA445372	SAMN08782031	SRR6883066	draft	GCA_003314495.1	India: Kolkata	Asia	2015-12-12	blood	Klebsiella pneumoniae	ST147	3	4	6	1	7	4	38	CG392	KPC-2	CTX-M	NF	Col(BS512), Col(pHAD28), Col440I, FII(pBK30683), IncFIA(HI1), IncFIB(K)(pCAV1099-114), IncFIB(pKPHS1), IncFIB(pQil)	ybt 14; ICEKp5	NF	NF	NF	NF	NF	wzi420	unknown (KL10)	O3/O3a	NF	fyuA; irp1; irp2; iutA; mrkABCDFHIJ; ybtAEPQSTUX
KPC-2-producing Klebsiella pneumoniae ST147 in a neonatal unit: Clonal isolates with differences in colistin susceptibility attributed to AcrAB-TolC pump	PRJNA445372	SAMN08782032	SRR6883067	draft	GCA_003311745.1	India: Kolkata	Asia	2015-12-04	blood	Klebsiella pneumoniae	ST147	3	4	6	1	7	4	38	CG392	KPC-2	NF	NF	Col(BS512), Col(pHAD28), Col440I, FII(pBK30683), IncFIB(K)(pCAV1099-114), IncFIB(pKPHS1), IncFIB(pQil)	ybt 14; ICEKp5	NF	NF	NF	NF	NF	wzi420	KL10	O3/O3a	NF	fyuA; irp1; irp2; iutA; mrkABCDFHIJ; ybtAEPQSTUX
Large-Scale Genomic Epidemiology of Klebsiella pneumoniae Identified Clone Divergence with Hypervirulent Plus Antimicrobial-Resistant Characteristics Causing Within-Ward Strain Transmissions	CNP0001198	CNS0256238		draft	CNA0014665	China	Asia	2013-01-29	respiratory secretion	Klebsiella pneumoniae	ST307	4	1	2	52	1	1	7	CG307	IMP-38	CTX-M-3	NF	IncFIB(K)(pCAV1099-114)	NF	NF	NF	NF	NF	NF	wzi173	KL102	O1/O2v2	NF	iutA; mrkABCDFHIJ
Large-Scale Genomic Epidemiology of Klebsiella pneumoniae Identified Clone Divergence with Hypervirulent Plus Antimicrobial-Resistant Characteristics Causing Within-Ward Strain Transmissions	CNP0001198	CNS0256993		draft	CNA0015420	China	Asia	2015-07-20	blood	Klebsiella pneumoniae	ST3350	2	5	6	217	1	2	25		NDM-1	SHV-120	NF	Col440I, IncFIB(K)(pCAV1099-114), IncX3	NF	NF	NF	NF	NF	NF	NF	KL16	O1/O2v1	NF	iutA; mrkABCDFHIJ
Large-Scale Genomic Epidemiology of Klebsiella pneumoniae Identified Clone Divergence with Hypervirulent Plus Antimicrobial-Resistant Characteristics Causing Within-Ward Strain Transmissions	CNP0001198	CNS0256998		draft	CNA0015425	China	Asia	2015-07-23	respiratory secretion	Klebsiella pneumoniae	ST3350	2	5	6	217	1	2	25		NDM-1	SHV-120	NF	IncX3	NF	NF	NF	NF	NF	NF	NF	KL16	O1/O2v1	NF	iutA; mrkABCDFHIJ
Large-Scale Genomic Epidemiology of Klebsiella pneumoniae Identified Clone Divergence with Hypervirulent Plus Antimicrobial-Resistant Characteristics Causing Within-Ward Strain Transmissions	CNP0001198	CNS0257040		draft	CNA0015467	China	Asia	2015-08-17	respiratory secretion	Klebsiella quasipneumoniae	ST736	42	22	55	22	11	13	167		IMP-4	SFO-1	NF	Col(pHAD28), IncFII(pKP91), repB_KLEB_VIR	NF	NF	NF	NF	NF	NF	NF	KL130	unknown (O5)	NF	iutA; kfuABC; mrkABCDFHIJ
Large-Scale Genomic Epidemiology of Klebsiella pneumoniae Identified Clone Divergence with Hypervirulent Plus Antimicrobial-Resistant Characteristics Causing Within-Ward Strain Transmissions	CNP0001198	CNS0257280		draft	CNA0015707	China	Asia	2015-12-15	blood	Klebsiella pneumoniae	ST307	4	1	2	52	1	1	7	CG307	IMP-38	CTX-M-3	NF	IncFIB(K)(pCAV1099-114)	NF	NF	NF	NF	NF	NF	wzi173	KL102	O1/O2v2	NF	iutA; mrkABCDFHIJ
Large-Scale Genomic Epidemiology of Klebsiella pneumoniae Identified Clone Divergence with Hypervirulent Plus Antimicrobial-Resistant Characteristics Causing Within-Ward Strain Transmissions	CNP0001198	CNS0257327		draft	CNA0015754	China	Asia	2016-01-02	blood	Klebsiella pneumoniae	ST2236	2	1	2	4	9	1	18		NDM-1	CTX-M-3	NF	Col(pHAD28), ColRNAI, IncFIB(K), IncFII(pKP91), IncM1, IncX3	NF	NF	NF	NF	NF	NF	NF	KL2	O1/O2v2	NF	iutA; mrkABCDFHIJ
Large-Scale Genomic Epidemiology of Klebsiella pneumoniae Identified Clone Divergence with Hypervirulent Plus Antimicrobial-Resistant Characteristics Causing Within-Ward Strain Transmissions	CNP0001198	CNS0257333		draft	CNA0015760	China	Asia	2016-01-04	blood	Klebsiella pneumoniae	ST2236	2	1	2	4	9	1	18		NDM-1	CTX-M-3	NF	Col(pHAD28), IncFIB(K), IncFII(pKP91), IncM1, IncX3	NF	NF	NF	NF	NF	NF	NF	KL2	O1/O2v2	NF	iutA; mrkABCDFHIJ
Large-Scale Genomic Epidemiology of Klebsiella pneumoniae Identified Clone Divergence with Hypervirulent Plus Antimicrobial-Resistant Characteristics Causing Within-Ward Strain Transmissions	CNP0001198	CNS0257338		draft	CNA0015765	China	Asia	2016-01-07	blood	Klebsiella pneumoniae	ST307	4	1	2	52	1	1	7	CG307	IMP-38; KPC	CTX-M-3	NF	IncFIB(K)(pCAV1099-114)	NF	NF	NF	NF	NF	NF	wzi173	KL102	O1/O2v2	NF	iutA; mrkABCDFHIJ
Large-Scale Genomic Epidemiology of Klebsiella pneumoniae Identified Clone Divergence with Hypervirulent Plus Antimicrobial-Resistant Characteristics Causing Within-Ward Strain Transmissions	CNP0001198	CNS0257339		draft	CNA0015766	China	Asia	2016-01-07	blood	Klebsiella pneumoniae	ST307	4	1	2	52	1	1	7	CG307	IMP-38	CTX-M-3	NF	IncFIB(K)(pCAV1099-114)	NF	NF	NF	NF	NF	NF	wzi173	KL102	O1/O2v2	NF	iutA; mrkABCDFHIJ
Large-Scale Genomic Epidemiology of Klebsiella pneumoniae Identified Clone Divergence with Hypervirulent Plus Antimicrobial-Resistant Characteristics Causing Within-Ward Strain Transmissions	CNP0001198	CNS0257340		draft	CNA0015767	China	Asia	2016-01-07	blood	Klebsiella pneumoniae	ST307	4	1	2	52	1	1	7	CG307	IMP-38	CTX-M-3; SHV-2A	NF	IncFIB(K)(pCAV1099-114)	NF	NF	NF	NF	NF	NF	wzi173	KL102	O1/O2v2	NF	iutA; mrkABCDFHIJ
Large-Scale Genomic Epidemiology of Klebsiella pneumoniae Identified Clone Divergence with Hypervirulent Plus Antimicrobial-Resistant Characteristics Causing Within-Ward Strain Transmissions	CNP0001198	CNS0257351		draft	CNA0015778	China	Asia	2016-01-21	blood	Klebsiella pneumoniae	ST3350	2	5	6	217	1	2	25		NDM-1	NF	NF	IncFIB(K)(pCAV1099-114), IncX3	NF	NF	NF	NF	NF	NF	NF	KL16	O1/O2v1	NF	iutA; mrkABCDFHIJ
Large-Scale Genomic Epidemiology of Klebsiella pneumoniae Identified Clone Divergence with Hypervirulent Plus Antimicrobial-Resistant Characteristics Causing Within-Ward Strain Transmissions	CNP0001198	CNS0257473		draft	CNA0015900	China	Asia	2016-11-13	blood	Klebsiella pneumoniae	ST11	3	3	1	1	1	1	4	CG258	KPC-2	CTX-M-65	NF	ColRNAI, IncFII(pHN7A8), IncR, repB_KLEB_VIR	ybt 9; ICEKp3	NF	iuc 1	NF	rmp unknown	NF	wzi64	KL64	O1/O2v1	OmpK35-17%;OmpK36GD	fyuA; irp1; irp2; iucABCD; iutA; mrkABCDFHIJ; ybtAEPQSTUX
Large-Scale Genomic Epidemiology of Klebsiella pneumoniae Identified Clone Divergence with Hypervirulent Plus Antimicrobial-Resistant Characteristics Causing Within-Ward Strain Transmissions	CNP0001198	CNS0257566		draft	CNA0015993	China	Asia	2016-02-02	respiratory secretion	Klebsiella pneumoniae	ST3350	2	5	6	217	1	2	25		NDM-1	SHV-2	NF	IncFIB(K)(pCAV1099-114), IncX3	NF	NF	NF	NF	NF	NF	NF	KL16	O1/O2v1	NF	iutA; mrkABCDFHIJ
Large-Scale Genomic Epidemiology of Klebsiella pneumoniae Identified Clone Divergence with Hypervirulent Plus Antimicrobial-Resistant Characteristics Causing Within-Ward Strain Transmissions	CNP0001198	CNS0257974		draft	CNA0016401	China	Asia	2016-01-12	stool	Klebsiella pneumoniae	ST307	4	1	2	52	1	1	7	CG307	IMP-38	CTX-M-3	NF	IncFIB(K)(pCAV1099-114)	NF	NF	NF	NF	NF	NF	wzi173	KL102	O1/O2v2	NF	iutA; mrkABCDFHIJ
Large-Scale Genomic Epidemiology of Klebsiella pneumoniae Identified Clone Divergence with Hypervirulent Plus Antimicrobial-Resistant Characteristics Causing Within-Ward Strain Transmissions	CNP0001198	CNS0257981		draft	CNA0016408	China	Asia	2016-01-21	stool	Klebsiella pneumoniae	ST3350	2	5	6	217	1	2	25		NDM-1	SHV-2	NF	IncFIB(K)(pCAV1099-114), IncX3	NF	NF	NF	NF	NF	NF	NF	KL16	O1/O2v1	NF	iutA; mrkABCDFHIJ
Large-Scale Genomic Epidemiology of Klebsiella pneumoniae Identified Clone Divergence with Hypervirulent Plus Antimicrobial-Resistant Characteristics Causing Within-Ward Strain Transmissions	CNP0001198	CNS0257989		draft	CNA0016416	China	Asia	2016-02-26	stool	Klebsiella pneumoniae	ST307	4	1	2	52	1	1	7	CG307	IMP-38	CTX-M-3; SHV-106	NF	IncFIB(K)(pCAV1099-114)	NF	NF	NF	NF	NF	NF	wzi173	KL102	O1/O2v2	NF	iutA; mrkABCDFHIJ
Large-Scale Genomic Epidemiology of Klebsiella pneumoniae Identified Clone Divergence with Hypervirulent Plus Antimicrobial-Resistant Characteristics Causing Within-Ward Strain Transmissions	CNP0001198	CNS0258239		draft	CNA0016666	China	Asia	2017-11-24	digestive system secretion	Klebsiella pneumoniae	ST25	2	1	1	1	10	4	13	CG25	KPC	NF	NF	IncFIB(K), IncFIB(pKPHS1), IncFII(pKP91)	ybt 2; ICEKp1	NF	iuc 3 (truncated)	iro 3 (truncated)	rmp 3; ICEKp1	NF	wzi72	KL2	O1/O2v2	NF	fyuA; iroBCDN; irp1; irp2; iucABCD; iutA; mrkABCDFHIJ; rmpA; ybtAEPQSTUX
Large-Scale Genomic Epidemiology of Klebsiella pneumoniae Identified Clone Divergence with Hypervirulent Plus Antimicrobial-Resistant Characteristics Causing Within-Ward Strain Transmissions	CNP0001198	CNS0258738		draft	CNA0017165	China	Asia	2017-11-28	respiratory secretion	Klebsiella pneumoniae	ST11	3	3	1	1	1	1	4	CG258	KPC-2	CTX-M-65; SHV-12	NF	ColRNAI, IncFII(pHN7A8), IncR	ybt 9; ICEKp3	NF	NF	NF	NF	NF	wzi209	KL47	OL101	OmpK35-17%;OmpK36GD	fyuA; irp1; irp2; iutA; mrkABCDFHIJ; ybtAEPQSTUX
Multicenter Genomic Analysis of Carbapenem-Resistant Klebsiella pneumoniae from Bacteremia in China	PRJNA354234	SAMN22503546	SRR16539969	draft		China	Asia	-	-	Klebsiella pneumoniae	ST11	3	3	1	1	1	1	4	CG258	KPC-2	CTX-M-65; SHV-12	NF	ColRNAI, IncFII(pHN7A8), IncR, repB_KLEB_VIR	ybt 9; ICEKp3	NF	iuc 1	NF	rmp 1; KpVP-1	rmpA2_3-47%	wzi64	KL64	O1/O2v1	OmpK35-17%;OmpK36GD	fyuA; irp1; irp2; iucABCD; iutA; mrkABCDFHIJ; rmpA; rmpA2; ybtAEPQSTUX
Multicenter Genomic Analysis of Carbapenem-Resistant Klebsiella pneumoniae from Bacteremia in China	PRJNA354234	SAMN22503549	SRR16539966	draft		China	Asia	-	-	Klebsiella pneumoniae	ST11	3	3	1	1	1	1	4	CG258	KPC-2	CTX-M-65	NF	Col(BS512), Col(MG828), Col(pHAD28), ColRNAI, IncFII(pHN7A8), IncR, repB_KLEB_VIR	ybt 9; ICEKp3	NF	iuc 1	NF	rmp 1; KpVP-1	rmpA2_3-47%	wzi64	KL64	O1/O2v1	OmpK35-17%;OmpK36GD	fyuA; irp1; irp2; iucABCD; iutA; mrkABCDFHIJ; rmpA; rmpA2; ybtAEPQSTUX
Multicenter Genomic Analysis of Carbapenem-Resistant Klebsiella pneumoniae from Bacteremia in China	PRJNA354234	SAMN22503550	SRR16539965	draft		China	Asia	-	-	Klebsiella pneumoniae	ST11	3	3	1	1	1	1	4	CG258	KPC-2	CTX-M-65	NF	ColRNAI, IncFII(pHN7A8), IncR, repB_KLEB_VIR	ybt 9; ICEKp3	NF	iuc 1	NF	rmp 1; KpVP-1	rmpA2_3-47%	wzi64	KL64	O1/O2v1	OmpK35-17%;OmpK36GD	fyuA; irp1; irp2; iucABCD; iutA; mrkABCDFHIJ; rmpA; rmpA2; ybtAEPQSTUX
Multicenter Genomic Analysis of Carbapenem-Resistant Klebsiella pneumoniae from Bacteremia in China	PRJNA354234	SAMN22503551	SRR16539964	draft		China	Asia	-	-	Klebsiella pneumoniae	ST45	2	1	1	6	7	1	12	CG45	NDM-1	CTX-M-15	NF	ColRNAI, IncC, IncFIB(K), IncFII(pKP91)	ybt 10; ICEKp4	NF	NF	NF	NF	NF	wzi101	KL24	O1/O2v1	NF	fyuA; irp1; irp2; iutA; mrkABCDFHIJ; ybtAEPQSTUX
Multicenter Genomic Analysis of Carbapenem-Resistant Klebsiella pneumoniae from Bacteremia in China	PRJNA354234	SAMN22503552	SRR16539962	draft		China	Asia	-	-	Klebsiella pneumoniae	ST45	2	1	1	6	7	1	12	CG45	KPC; NDM-1	CTX-M-15	NF	ColRNAI, IncC, IncFIB(K)	ybt 10; ICEKp4	NF	NF	NF	NF	NF	wzi101	unknown (KL24)	O1/O2v1	NF	fyuA; irp1; irp2; iutA; mrkABCDFHIJ; ybtAEPQSTUX
Multicenter Genomic Analysis of Carbapenem-Resistant Klebsiella pneumoniae from Bacteremia in China	PRJNA354234	SAMN22503554	SRR16539960	draft		China	Asia	-	-	Klebsiella pneumoniae	ST45	2	1	1	6	7	1	12	CG45	NDM-1	CTX-M-15	NF	ColRNAI, IncC, IncFIB(K), IncFII(pKP91)	ybt 10; ICEKp4	NF	NF	NF	NF	NF	wzi101	KL24	O1/O2v1	NF	fyuA; irp1; irp2; iutA; mrkABCDFHIJ; ybtAEPQSTUX
Multicenter Genomic Analysis of Carbapenem-Resistant Klebsiella pneumoniae from Bacteremia in China	PRJNA354234	SAMN22503555	SRR16539959	draft		China	Asia	-	-	Klebsiella pneumoniae	ST45	2	1	1	6	7	1	12	CG45	NDM-1	CTX-M-15	NF	ColRNAI, IncC, IncFIB(K), IncFII(pKP91)	ybt 10; ICEKp4	NF	NF	NF	NF	NF	wzi101	KL24	O1/O2v1	NF	fyuA; irp1; irp2; iutA; mrkABCDFHIJ; ybtAEPQSTUX
Multicenter Genomic Analysis of Carbapenem-Resistant Klebsiella pneumoniae from Bacteremia in China	PRJNA354234	SAMN22503557	SRR16539957	draft		China	Asia	-	-	Klebsiella pneumoniae	ST11	3	3	1	1	1	1	4	CG258	KPC-2	CTX-M-65	NF	ColpVC, ColRNAI, IncFII(pHN7A8), IncR, repB_KLEB_VIR	ybt 9; ICEKp3	NF	iuc 1	NF	rmp 1; KpVP-1	NF	wzi64	unknown (KL64)	O1/O2v1	OmpK35-17%;OmpK36GD	fyuA; irp1; irp2; iucABCD; iutA; mrkABCDFHIJ; rmpA; ybtAEPQSTUX
Multicenter Genomic Analysis of Carbapenem-Resistant Klebsiella pneumoniae from Bacteremia in China	PRJNA354234	SAMN22503558	SRR16539956	draft		China	Asia	-	-	Klebsiella pneumoniae	ST11	3	3	1	1	1	1	4	CG258	KPC-2	CTX-M-65; SHV-12	NF	ColRNAI, IncFII(pHN7A8), IncR, repB_KLEB_VIR	ybt 9; ICEKp3	NF	iuc 1	NF	rmp 1; KpVP-1 (truncated)	rmpA2_3-47%	wzi64	KL64	O1/O2v1	OmpK35-17%;OmpK36GD	fyuA; irp1; irp2; iucABCD; iutA; mrkABCDFHIJ; rmpA; rmpA2; ybtAEPQSTUX
Multicenter Genomic Analysis of Carbapenem-Resistant Klebsiella pneumoniae from Bacteremia in China	PRJNA354234	SAMN22503559	SRR16539955	draft		China	Asia	-	-	Klebsiella pneumoniae	ST11	3	3	1	1	1	1	4	CG258	KPC-2	CTX-M-65	NF	ColRNAI, IncFII(pHN7A8), IncR, repB_KLEB_VIR	ybt 9; ICEKp3	NF	iuc 1	NF	rmp 1; KpVP-1 (incomplete)	rmpA2_3-47%	wzi64	unknown (KL64)	O1/O2v1	OmpK35-17%;OmpK36GD	fyuA; irp1; irp2; iucABCD; iutA; mrkABCDFHIJ; rmpA2; ybtAEPQSTUX
Multicenter Genomic Analysis of Carbapenem-Resistant Klebsiella pneumoniae from Bacteremia in China	PRJNA354234	SAMN22503560	SRR16539954	draft		China	Asia	-	-	Klebsiella pneumoniae	ST45	2	1	1	6	7	1	12	CG45	NDM-1	CTX-M-15	NF	ColRNAI, IncC, IncFIB(K), IncFII(pKP91)	ybt 10; ICEKp4	NF	NF	NF	NF	NF	wzi101	unknown (KL24)	O1/O2v1	NF	fyuA; irp1; irp2; iutA; mrkABCDFHIJ; ybtAEPQSTUX
Multicenter Genomic Analysis of Carbapenem-Resistant Klebsiella pneumoniae from Bacteremia in China	PRJNA354234	SAMN22503562	SRR16539951	draft		China	Asia	-	-	Klebsiella pneumoniae	ST45	2	1	1	6	7	1	12	CG45	NDM-1	CTX-M-15	NF	ColRNAI, IncC, IncFIB(K), IncFII(pKP91)	ybt 10; ICEKp4	NF	NF	NF	NF	NF	wzi101	unknown (KL24)	O1/O2v1	NF	fyuA; irp1; irp2; iutA; mrkABCDFHIJ; ybtAEPQSTUX
Multicenter Genomic Analysis of Carbapenem-Resistant Klebsiella pneumoniae from Bacteremia in China	PRJNA354234	SAMN22503563	SRR16539950	draft		China	Asia	-	-	Klebsiella pneumoniae	ST11	3	3	1	1	1	1	4	CG258	KPC-2	CTX-M-65	NF	ColRNAI, IncFII(pHN7A8), IncR, repB_KLEB_VIR	ybt 9; ICEKp3	NF	iuc 1	NF	rmp 1; KpVP-1 (truncated)	rmpA2_3-47%	wzi64	KL64	O1/O2v1	OmpK35-17%;OmpK36GD	fyuA; irp1; irp2; iucABCD; iutA; mrkABCDFHIJ; rmpA; rmpA2; ybtAEPQSTUX
Multicenter Genomic Analysis of Carbapenem-Resistant Klebsiella pneumoniae from Bacteremia in China	PRJNA354234	SAMN22503564	SRR16539949	draft		China	Asia	-	-	Klebsiella pneumoniae	ST45	2	1	1	6	7	1	12	CG45	NDM-1	CTX-M-15	NF	ColRNAI, IncC, IncFIB(K), IncFII(pKP91)	ybt 10; ICEKp4	NF	NF	NF	NF	NF	wzi101	KL24	O1/O2v1	NF	fyuA; irp1; irp2; iutA; mrkABCDFHIJ; ybtAEPQSTUX
Multicenter Genomic Analysis of Carbapenem-Resistant Klebsiella pneumoniae from Bacteremia in China	PRJNA354234	SAMN22503565	SRR16539948	draft		China	Asia	-	-	Klebsiella pneumoniae	ST45	2	1	1	6	7	1	12	CG45	KPC-2; NDM-1	CTX-M-15	NF	ColRNAI, IncC, IncFIB(K), IncFII(pHN7A8), IncFII(pKP91)	ybt 10; ICEKp4	NF	iuc 1 (truncated)	NF	NF	NF	wzi101	KL24	O1/O2v1	NF	fyuA; irp1; irp2; iucABCD; iutA; mrkABCDFHIJ; ybtAEPQSTUX
Multicenter Genomic Analysis of Carbapenem-Resistant Klebsiella pneumoniae from Bacteremia in China	PRJNA354234	SAMN22503566	SRR16539947	draft		China	Asia	-	-	Klebsiella pneumoniae	ST45	2	1	1	6	7	1	12	CG45	NDM-1	CTX-M-15	NF	ColpVC, ColRNAI, IncC, IncFIB(K), IncFII(pKP91)	ybt 10; ICEKp4	NF	NF	NF	NF	NF	wzi101	KL24	O1/O2v1	NF	fyuA; irp1; irp2; iutA; mrkABCDFHIJ; ybtAEPQSTUX
Multicenter Genomic Analysis of Carbapenem-Resistant Klebsiella pneumoniae from Bacteremia in China	PRJNA354234	SAMN22503568	SRR16539945	draft		China	Asia	-	-	Klebsiella pneumoniae	ST11	3	3	1	1	1	1	4	CG258	KPC-2	CTX-M-65	NF	ColRNAI, IncFII(pHN7A8), IncR, repB_KLEB_VIR	ybt 9; ICEKp3	NF	iuc 1	NF	rmp unknown	rmpA2_3-47%	wzi64	KL64	O1/O2v1	OmpK35-17%;OmpK36GD	fyuA; irp1; irp2; iucABCD; iutA; mrkABCDFHIJ; rmpA; rmpA2; ybtAEPQSTUX
Multicenter Genomic Analysis of Carbapenem-Resistant Klebsiella pneumoniae from Bacteremia in China	PRJNA354234	SAMN22503569	SRR16539944	draft		China	Asia	-	-	Klebsiella pneumoniae	ST45	2	1	1	6	7	1	12	CG45	NDM-1	CTX-M-15	NF	ColRNAI, IncC, IncFIB(K), IncFII(pKP91)	ybt 10; ICEKp4	NF	NF	NF	NF	NF	wzi101	KL24	O1/O2v1	NF	fyuA; irp1; irp2; iutA; mrkABCDFHIJ; ybtAEPQSTUX
Multicenter Genomic Analysis of Carbapenem-Resistant Klebsiella pneumoniae from Bacteremia in China	PRJNA354234	SAMN22503570	SRR16539943	draft		China	Asia	-	-	Klebsiella pneumoniae	ST45	2	1	1	6	7	1	12	CG45	NDM-1	CTX-M-15	NF	ColRNAI, IncC, IncFIB(K), IncFII(pKP91)	ybt 10; ICEKp4	NF	NF	NF	NF	NF	wzi101	KL24	O1/O2v1	NF	fyuA; irp1; irp2; iutA; mrkABCDFHIJ; ybtAEPQSTUX
Multicenter Genomic Analysis of Carbapenem-Resistant Klebsiella pneumoniae from Bacteremia in China	PRJNA354234	SAMN22503572	SRR16539940	draft		China	Asia	-	-	Klebsiella pneumoniae	ST45	2	1	1	6	7	1	12	CG45	NDM-1	CTX-M-15	NF	ColRNAI, IncC, IncFIB(K), IncFII(pKP91)	ybt 10; ICEKp4	NF	NF	NF	NF	NF	wzi101	KL24	O1/O2v1	NF	fyuA; irp1; irp2; iutA; mrkABCDFHIJ; ybtAEPQSTUX
Multicenter Genomic Analysis of Carbapenem-Resistant Klebsiella pneumoniae from Bacteremia in China	PRJNA354234	SAMN22503658	SRR16540031	draft		China	Asia	-	-	Klebsiella pneumoniae	ST3350	2	5	6	217	1	2	25		NDM-1	NF	NF	IncFIB(K)(pCAV1099-114), IncX3	NF	NF	NF	NF	NF	NF	NF	unknown (KL107)	unknown (O1/O2v1)	NF	iutA; mrkABCDFHIJ
Multicenter Genomic Analysis of Carbapenem-Resistant Klebsiella pneumoniae from Bacteremia in China	PRJNA354234	SAMN22503659	SRR16540030	draft		China	Asia	-	-	Klebsiella pneumoniae	ST307	4	1	2	52	1	1	7	CG307	IMP-38	CTX-M-3	NF	IncFIB(K)(pCAV1099-114)	NF	NF	NF	NF	NF	NF	wzi173	KL102	O1/O2v2	NF	iutA; mrkABCDFHIJ
Multicenter Genomic Analysis of Carbapenem-Resistant Klebsiella pneumoniae from Bacteremia in China	PRJNA354234	SAMN22503660	SRR16540029	draft		China	Asia	-	-	Klebsiella pneumoniae	ST307	4	1	2	52	1	1	7	CG307	IMP-38	CTX-M-3; SHV-2A	NF	IncFIB(K)(pCAV1099-114)	NF	NF	NF	NF	NF	NF	wzi173	unknown (KL107)	unknown (O1/O2v1)	NF	iutA; mrkABCDFHIJ
Multicenter Genomic Analysis of Carbapenem-Resistant Klebsiella pneumoniae from Bacteremia in China	PRJNA354234	SAMN22503661	SRR16540028	draft		China	Asia	-	-	Klebsiella pneumoniae	ST307	4	1	2	52	1	1	7	CG307	IMP-38	CTX-M-3	NF	IncFIB(K)(pCAV1099-114)	NF	NF	NF	NF	NF	NF	wzi173	KL102	O1/O2v2	NF	iutA; mrkABCDFHIJ
New Delhi Metallo-beta-Lactamase 1-Producing Klebsiella pneumoniae ST719 Isolated from a Neonate in China	PRJNA486074	SAMN09835334		Complete	GCA_003429065.3	China:Beijing	Asia	2014	blood	Klebsiella pneumoniae	ST719	10	1	5	1	129	11	24	CG719	NDM-1	SHV-12; SHV-5	NF	FII(pBK30683), IncFIB(K), IncFIB(pNDM-Mar), IncHI1B(pNDM-MAR), IncX3	NF	NF	NF	NF	NF	NF	wzi192	KL9	O3b	NF	iutA; mrkABCDFHIJ
Outbreak of Hypervirulent Multidrug-resistant Klebsiella variicola Causing High Mortality in Neonates in Bangladesh	PRJNA420954	SAMN08176563		draft	GCA_002855465.1	Bangladesh: Dhaka	Asia	2016-11-13	blood	Klebsiella variicola	ST771	16	24	21	62	137	33	67		NDM-1	CTX-M-15	NF	Col(pHAD28), IncFIB(K)(pCAV1099-114), IncFIB(pQil), IncFII(pKP91), IncR	NF	NF	NF	NF	NF	NF	NF	unknown (KL34)	O3/O3a	NF	iutA; kfuABC; mrkABCDFHIJ
Outbreak of Hypervirulent Multidrug-resistant Klebsiella variicola Causing High Mortality in Neonates in Bangladesh	PRJNA484792	SAMN09769778		draft	GCA_003386925.1	Bangladesh: Dhaka	Asia	2016-11-06	blood	Klebsiella variicola	ST771	16	24	21	62	137	33	67		NDM-1	CTX-M-15	NF	Col(pHAD28), IncFIB(K)(pCAV1099-114), IncFIB(pQil), IncFII(pKP91), IncR	NF	NF	NF	NF	NF	NF	NF	unknown (KL34)	O3/O3a	NF	iutA; kfuABC; mrkABCDFHIJ
Outbreak of Hypervirulent Multidrug-resistant Klebsiella variicola Causing High Mortality in Neonates in Bangladesh	PRJNA484792	SAMN09769805	SRR17715807	draft	GCA_003384975.1	Bangladesh: Dhaka	Asia	2016-11-13	blood	Klebsiella variicola	ST771	16	24	21	62	137	33	67		NDM-1	CTX-M-15	NF	Col(pHAD28), IncFIB(K)(pCAV1099-114), IncFIB(pQil), IncFII(pKP91), IncR	NF	NF	NF	NF	NF	NF	NF	unknown (KL34)	O3/O3a	NF	iutA; kfuABC; mrkABCDFHIJ
Outbreak of Hypervirulent Multidrug-resistant Klebsiella variicola Causing High Mortality in Neonates in Bangladesh	PRJNA484792	SAMN09770410	SRR17715805	draft	GCA_003386995.1	Bangladesh: Dhaka	Asia	2016-11-14	blood	Klebsiella variicola	ST771	16	24	21	62	137	33	67		NDM-1	CTX-M-15	NF	Col(pHAD28), IncFIB(K)(pCAV1099-114), IncFIB(pQil), IncFII(pKP91), IncR	NF	NF	NF	NF	NF	NF	NF	unknown (KL34)	O3/O3a	NF	iutA; kfuABC; mrkABCDFHIJ
OXA-181-Like Carbapenemases in Klebsiella pneumoniae ST14, ST15, ST23, ST48, and ST231 from Septicemic Neonates: Coexistence with NDM-5, Resistome, Transmissibility, and Genome Diversity	PRJNA548120	SAMN12003074	SRR9218215	draft	GCA_009695525.1	India: Kolkata	Asia	2016-01-03	blood	Klebsiella pneumoniae	ST23	2	1	1	1	9	4	12	CG23	OXA-232	CTX-M-15	NF	Col(pHAD28), Col440I, Col440II, ColKP3, ColRNAI, IncC, IncFIB(pKPHS1), IncFIB(pQil), IncFII(pKP91), IncX3, repB_KLEB_VIR	ybt 9; ICEKp3	NF	iuc 1	iro 1	rmp 1; KpVP-1	rmpA2_5-54%	wzi1	KL1	O1/O2v2	NF	allABCDRS; arcC; fdrA; fyuA; gcl; glxKR; hyi; iroBCDN; irp1; irp2; iucABCD; iutA; kfuABC; KP1_1364; KP1_1371; mrkABCDFIJ; rmpA; rmpA2; ybbWY; ybtAEPQSTUX; ylbEF
OXA-181-Like Carbapenemases in Klebsiella pneumoniae ST14, ST15, ST23, ST48, and ST231 from Septicemic Neonates: Coexistence with NDM-5, Resistome, Transmissibility, and Genome Diversity	PRJNA548120	SAMN12572244	SRR9966444	draft	GCA_009765285.1	India: Kolkata	Asia	2013-12	blood	Klebsiella pneumoniae	ST48	2	5	2	2	7	1	10	CG48	OXA-181	CTX-M-15	NF	Col(pHAD28), Col440I, Col440II, ColKP3, IncFIB(K), IncFIB(pQil), IncFII(pKP91)	ybt 14; ICEKp5	NF	NF	NF	NF	NF	wzi62	KL62	O1/O2v1	OmpK36-47%	fyuA; irp1; irp2; iutA; mrkABCDFHIJ; ybtAEPQSTUX
OXA-181-Like Carbapenemases in Klebsiella pneumoniae ST14, ST15, ST23, ST48, and ST231 from Septicemic Neonates: Coexistence with NDM-5, Resistome, Transmissibility, and Genome Diversity	PRJNA548120	SAMN12572245	SRR9966443	draft	GCA_009765305.1	India: Kolkata	Asia	2014-11	blood	Klebsiella pneumoniae	ST14	1	6	1	1	1	1	1	CG15	NDM-5; OXA-232	CTX-M-15	NF	Col(pHAD28), ColKP3, IncFIA(HI1), IncFIB(K), IncFII, IncFII(pKP91), IncR	ybt 14; ICEKp5	NF	NF	NF	NF	NF	wzi2	KL2	O1/O2v1	OmpK36GD	fyuA; irp1; irp2; iutA; kfuABC; mrkABCDFHIJ; ybtAEPQSTUX
OXA-181-Like Carbapenemases in Klebsiella pneumoniae ST14, ST15, ST23, ST48, and ST231 from Septicemic Neonates: Coexistence with NDM-5, Resistome, Transmissibility, and Genome Diversity	PRJNA548120	SAMN12572246	SRR9966442	draft	GCA_009765325.1	India: Kolkata	Asia	2016-04	blood	Klebsiella pneumoniae	ST14	1	6	1	1	1	1	1	CG15	NDM-5; OXA-181	CTX-M-15	NF	ColKP3, IncFIA(HI1), IncFIB(K), IncFIB(pKPHS1), IncFII, IncFII(pKP91), IncR	ybt 14; ICEKp5	NF	NF	NF	NF	NF	wzi2	unknown (KL2)	O1/O2v1	OmpK35-69%;OmpK36GD	fyuA; irp1; irp2; iutA; kfuABC; mrkABCDFHIJ; ybtAEPQSTUX
OXA-181-Like Carbapenemases in Klebsiella pneumoniae ST14, ST15, ST23, ST48, and ST231 from Septicemic Neonates: Coexistence with NDM-5, Resistome, Transmissibility, and Genome Diversity	PRJNA548120	SAMN13140066	SRR10354431	draft	GCA_009763315.1	India: Kolkata	Asia	2015-07	blood	Klebsiella pneumoniae	ST15	1	1	1	1	1	1	1	CG15	OXA-181	CTX-M-15	NF	IncFIB(K), IncFIB(pQil), IncFII(pKP91)	ybt 10; ICEKp4	NF	NF	NF	NF	NF	wzi151	KL48	O1/O2v1	NF	fyuA; irp1; irp2; iutA; kfuABC; mrkABCDFHIJ; ybtAEPQSTUX
OXA-181-Like Carbapenemases in Klebsiella pneumoniae ST14, ST15, ST23, ST48, and ST231 from Septicemic Neonates: Coexistence with NDM-5, Resistome, Transmissibility, and Genome Diversity	PRJNA548120	SAMN13440776	SRR10566676	draft	GCA_012911525.1	India: Kolkata	Asia	2016-09	blood	Klebsiella pneumoniae	ST231	2	6	1	3	26	1	77	CG2947	OXA-232	NF	NF	Col(pHAD28), ColKP3, IncFIA, IncFIB(pNDM-Mar), IncFIB(pQil), IncFII(pAMA1167-NDM-5), IncFII(pKP91), IncHI1B(pNDM-MAR)	ybt 14; ICEKp5	NF	iuc 5	NF	NF	NF	wzi104	KL51	O1/O2v2	OmpK35-30%;OmpK36TD	fyuA; irp1; irp2; iucABCD; iutA; kfuABC; mrkABCDFHIJ; ybtAEPQSTUX
OXA-181-Like Carbapenemases in Klebsiella pneumoniae ST14, ST15, ST23, ST48, and ST231 from Septicemic Neonates: Coexistence with NDM-5, Resistome, Transmissibility, and Genome Diversity	PRJNA548120	SAMN15890870	SRR12506201	draft	GCA_019149385.1	India: Kolkata	Asia	2017	blood	Klebsiella pneumoniae	ST147	3	4	6	1	7	4	38	CG392	NDM-1	CTX-M-15	NF	Col(BS512), Col(pHAD28), Col440I, IncFIA(HI1), IncFIB(pQil), IncFII(pKP91), IncR	ybt 14; ICEKp5	NF	NF	NF	NF	NF	wzi420	KL10	O3/O3a	NF	fyuA; irp1; irp2; iutA; mrkABCDFHIJ; ybtAEPQSTUX
OXA-181-Like Carbapenemases in Klebsiella pneumoniae ST14, ST15, ST23, ST48, and ST231 from Septicemic Neonates: Coexistence with NDM-5, Resistome, Transmissibility, and Genome Diversity	PRJNA548120	SAMN15890924	SRR12506228	draft	GCA_019149365.1	India: Kolkata	Asia	2019	blood	Klebsiella pneumoniae	ST101	2	6	1	5	4	1	6	CG101	NDM-5; OXA-48	NF	NF	Col(pHAD28), Col440II, IncFIB(K), IncFII, IncFII(pKP91), IncL, IncR	ybt 9; ICEKp3	NF	NF	NF	NF	NF	wzi137	KL17	O1/O2v1	OmpK35-17%;OmpK36GD	fyuA; irp1; irp2; iutA; kfuABC; mrkABCDFHIJ; ybtAEPQSTUX
OXA-181-Like Carbapenemases in Klebsiella pneumoniae ST14, ST15, ST23, ST48, and ST231 from Septicemic Neonates: Coexistence with NDM-5, Resistome, Transmissibility, and Genome Diversity	PRJNA548120	SAMN16287938	SRR12737985	draft	GCA_019149345.1	India: Kolkata	Asia	2017	blood	Klebsiella pneumoniae	ST37	2	9	2	1	13	1	16	CG37	NDM-1	CTX-M-15	NF	IncFIA(HI1), IncFIB(K), IncFII(pKP91), IncHI1B(pNDM-MAR)	NF	NF	NF	NF	NF	NF	wzi12	unknown (KL121)	O1/O2v1	NF	iutA; kfuABC; mrkABCDFHIJ
OXA-181-Like Carbapenemases in Klebsiella pneumoniae ST14, ST15, ST23, ST48, and ST231 from Septicemic Neonates: Coexistence with NDM-5, Resistome, Transmissibility, and Genome Diversity	PRJNA548120	SAMN16287939	SRR12737984	draft	GCA_019149405.1	India: Kolkata	Asia	2019	blood	Klebsiella pneumoniae	ST101	2	6	1	5	4	1	6	CG101	NDM-5; OXA-48	CTX-M-15	MgrB-40%	Col(pHAD28), Col440II, IncFIA(HI1), IncFIB(K), IncFII, IncFII(pKP91), IncL, IncR	ybt 9; ICEKp3	NF	NF	NF	NF	NF	wzi137	KL17	O1/O2v1	OmpK35-17%;OmpK36GD	fyuA; irp1; irp2; iutA; kfuABC; mrkBCDFHIJ; ybtAEPQSTUX
Oxacillinase-181 Carbapenemase-Producing Klebsiella pneumoniae in Neonatal Intensive Care Unit, Ghana, 2017–2019	PRJEB37523	SAMEA6654221	ERR4008021	draft	GCA_022176605.1	Ghana	Africa	2017-10-05	blood	Klebsiella pneumoniae	ST17	2	1	1	1	4	4	4	CG20	OXA-181	CTX-M-15	NF	IncFIB(pNDM-Mar), IncX3	ybt 15; ICEKp11	NF	NF	NF	NF	NF	wzi141	KL25	O5	NF	fyuA; irp1; irp2; iutA; mrkABCDFHIJ; ybtAEPQSTUX
Oxacillinase-181 Carbapenemase-Producing Klebsiella pneumoniae in Neonatal Intensive Care Unit, Ghana, 2017–2019	PRJEB37523	SAMEA6654222	ERR4008022	draft	GCA_022176065.1	Ghana	Africa	2018-01-05	blood	Klebsiella pneumoniae	ST17	2	1	1	1	4	4	4	CG20	OXA-181	CTX-M-15	NF	IncFIB(K), IncFIB(pNDM-Mar), IncFII(pKP91), IncX3	ybt 15; ICEKp11	NF	NF	NF	NF	NF	wzi141	KL25	O5	NF	fyuA; irp1; irp2; iutA; mrkABCDFHIJ; ybtAEPQSTUX
Oxacillinase-181 Carbapenemase-Producing Klebsiella pneumoniae in Neonatal Intensive Care Unit, Ghana, 2017–2019	PRJEB37523	SAMEA6654223	ERR4008023	draft	GCA_022176045.1	Ghana	Africa	2018-01-05	blood	Klebsiella pneumoniae	ST17	2	1	1	1	4	4	4	CG20	OXA-181	CTX-M-15	NF	IncFIB(K), IncFIB(pNDM-Mar), IncFII(pKP91), IncX3	ybt 15; ICEKp11	NF	NF	NF	NF	NF	wzi141	KL25	O5	NF	fyuA; irp1; irp2; iutA; mrkABCDFHIJ; ybtAEPQSTUX
Oxacillinase-181 Carbapenemase-Producing Klebsiella pneumoniae in Neonatal Intensive Care Unit, Ghana, 2017–2019	PRJEB37523	SAMEA6654224	ERR4008024	draft	GCA_022176525.1	Ghana	Africa	2019-03-19	blood	Klebsiella pneumoniae	ST17	2	1	1	1	4	4	4	CG20	OXA-181	CTX-M-15	NF	IncFIB(K), IncFIB(pNDM-Mar), IncFII(pKP91), IncX3	ybt 15; ICEKp11	NF	NF	NF	NF	NF	wzi141	KL25	O5	NF	fyuA; irp1; irp2; iutA; mrkABCDFHIJ; ybtAEPQSTUX
Oxacillinase-181 Carbapenemase-Producing Klebsiella pneumoniae in Neonatal Intensive Care Unit, Ghana, 2017–2019	PRJEB37523	SAMEA6654225	ERR4008025	draft	GCA_022176545.1	Ghana	Africa	2018-11-24	blood	Klebsiella pneumoniae	ST17	2	1	1	1	4	4	4	CG20	OXA-181	CTX-M-15	NF	ColRNAI, IncFIB(K), IncFIB(pNDM-Mar), IncFII(pKP91), IncX3	ybt 15; ICEKp11	NF	NF	NF	NF	NF	wzi141	unknown (KL25)	O5	NF	fyuA; irp1; irp2; iutA; mrkABCDFHIJ; ybtAEPQSTUX
Oxacillinase-181 Carbapenemase-Producing Klebsiella pneumoniae in Neonatal Intensive Care Unit, Ghana, 2017–2019	PRJEB37523	SAMEA6654226	ERR4008026	draft	GCA_022176485.1	Ghana	Africa	2018-12-29	blood	Klebsiella pneumoniae	ST17	2	1	1	1	4	4	4	CG20	OXA-181	CTX-M-15	NF	ColRNAI, IncFIB(K), IncFIB(pNDM-Mar), IncFII(pKP91), IncX3	ybt 15; ICEKp11	NF	NF	NF	NF	NF	wzi141	unknown (KL25)	O5	NF	fyuA; irp1; irp2; iutA; mrkABCDFHIJ; ybtAEPQSTUX
Oxacillinase-181 Carbapenemase-Producing Klebsiella pneumoniae in Neonatal Intensive Care Unit, Ghana, 2017–2019	PRJEB37523	SAMEA6654227	ERR4008027	draft	GCA_022176505.1	Ghana	Africa	2019-01-20	blood	Klebsiella pneumoniae	ST17	2	1	1	1	4	4	4	CG20	OXA-181	CTX-M-15	NF	ColRNAI, IncFIB(K), IncFIB(pNDM-Mar), IncFII(pKP91), IncX3	ybt 15; ICEKp11	NF	NF	NF	NF	NF	wzi141	unknown (KL25)	O5	NF	fyuA; irp1; irp2; iutA; mrkABCDFHIJ; ybtAEPQSTUX
Oxacillinase-181 Carbapenemase-Producing Klebsiella pneumoniae in Neonatal Intensive Care Unit, Ghana, 2017–2019	PRJEB37523	SAMEA6654228	ERR4008028	draft	GCA_022176465.1	Ghana	Africa	2019-02-06	blood	Klebsiella pneumoniae	ST17	2	1	1	1	4	4	4	CG20	OXA-181	CTX-M-15	NF	ColRNAI, IncFIB(K), IncFIB(pNDM-Mar), IncFII(pKP91), IncX3	ybt 15; ICEKp11	NF	NF	NF	NF	NF	wzi141	unknown (KL25)	O5	NF	fyuA; irp1; irp2; iutA; mrkABCDFHIJ; ybtAEPQSTUX
Oxacillinase-181 Carbapenemase-Producing Klebsiella pneumoniae in Neonatal Intensive Care Unit, Ghana, 2017–2019	PRJEB37523	SAMEA6654229	ERR4008029	draft	GCA_022176085.1	Ghana	Africa	2017-09-21	carriage	Klebsiella pneumoniae	ST17	2	1	1	1	4	4	4	CG20	OXA-181	CTX-M-15	NF	IncFIB(K), IncFIB(pNDM-Mar), IncFII(pKP91), IncX3	ybt 15; ICEKp11	NF	NF	NF	NF	NF	wzi141	KL25	O5	NF	fyuA; irp1; irp2; iutA; mrkABCDFHIJ; ybtAEPQSTUX
Oxacillinase-181 Carbapenemase-Producing Klebsiella pneumoniae in Neonatal Intensive Care Unit, Ghana, 2017–2019	PRJEB37523	SAMEA6654230	ERR4008030	draft	GCA_022176025.1	Ghana	Africa	2017-09-21	carriage	Klebsiella pneumoniae	ST17	2	1	1	1	4	4	4	CG20	OXA-181	CTX-M-15	NF	IncFIB(pNDM-Mar), IncX3	ybt 15; ICEKp11	NF	NF	NF	NF	NF	wzi141	KL25	O5	NF	fyuA; irp1; irp2; iutA; mrkABCDFHIJ; ybtAEPQSTUX
Oxacillinase-181 Carbapenemase-Producing Klebsiella pneumoniae in Neonatal Intensive Care Unit, Ghana, 2017–2019	PRJEB37523	SAMEA6654231	ERR4008031	draft	GCA_022176005.1	Ghana	Africa	2017-09-21	carriage	Klebsiella pneumoniae	ST17	2	1	1	1	4	4	4	CG20	OXA-181	CTX-M-15	NF	IncFIB(K), IncFIB(pNDM-Mar), IncFII(pKP91), IncX3	ybt 15; ICEKp11	NF	NF	NF	NF	NF	wzi141	unknown (KL25)	O5	NF	fyuA; irp1; irp2; iutA; mrkABCDFHIJ; ybtAEPQSTUX
Oxacillinase-181 Carbapenemase-Producing Klebsiella pneumoniae in Neonatal Intensive Care Unit, Ghana, 2017–2019	PRJEB37523	SAMEA6654232	ERR4008032	draft	GCA_022175985.1	Ghana	Africa	2017-09-21	carriage	Klebsiella pneumoniae	ST17	2	1	1	1	4	4	4	CG20	OXA-181	CTX-M-15	NF	IncFIB(K), IncFIB(pNDM-Mar), IncFII(pKP91), IncX3	ybt 15; ICEKp11	NF	NF	NF	NF	NF	wzi141	KL25	O5	NF	fyuA; irp1; irp2; iutA; mrkABCDFHIJ; ybtAEPQSTUX
Oxacillinase-181 Carbapenemase-Producing Klebsiella pneumoniae in Neonatal Intensive Care Unit, Ghana, 2017–2019	PRJEB37523	SAMEA6654233	ERR4008033	draft	GCA_022176425.1	Ghana	Africa	2017-09-21	carriage	Klebsiella pneumoniae	ST17	2	1	1	1	4	4	4	CG20	OXA-181	CTX-M-15	NF	IncFIB(pNDM-Mar), IncX3	ybt 15; ICEKp11	NF	NF	NF	NF	NF	wzi141	unknown (KL25)	O5	NF	fyuA; irp1; irp2; iutA; mrkABCDFHIJ; ybtAEPQSTUX
Oxacillinase-181 Carbapenemase-Producing Klebsiella pneumoniae in Neonatal Intensive Care Unit, Ghana, 2017–2019	PRJEB37523	SAMEA6654234	ERR4008034	draft	GCA_022175965.1	Ghana	Africa	2017-09-21	carriage	Klebsiella pneumoniae	ST17	2	1	1	1	4	4	4	CG20	OXA-181	CTX-M-15	NF	IncFIB(pNDM-Mar), IncX3	ybt 15; ICEKp11	NF	NF	NF	NF	NF	wzi141	KL25	O5	OmpK36-33%	fyuA; irp1; irp2; iutA; mrkABCDFHIJ; ybtAEPQSTUX
Oxacillinase-181 Carbapenemase-Producing Klebsiella pneumoniae in Neonatal Intensive Care Unit, Ghana, 2017–2019	PRJEB37523	SAMEA6654235	ERR4008035	draft	GCA_022176445.1	Ghana	Africa	2017-09-21	carriage	Klebsiella pneumoniae	ST17	2	1	1	1	4	4	4	CG20	OXA-181	CTX-M-15	NF	IncFIB(K), IncFIB(pNDM-Mar), IncFII(pKP91), IncX3	ybt 15; ICEKp11	NF	NF	NF	NF	NF	wzi141	KL25	O5	NF	fyuA; irp1; irp2; iutA; mrkABCDFHIJ; ybtAEPQSTUX
Oxacillinase-181 Carbapenemase-Producing Klebsiella pneumoniae in Neonatal Intensive Care Unit, Ghana, 2017–2019	PRJEB37523	SAMEA6654236	ERR4008036	draft	GCA_022175945.1	Ghana	Africa	2017-09-21	carriage	Klebsiella pneumoniae	ST17	2	1	1	1	4	4	4	CG20	OXA-181	CTX-M-15	NF	IncFIB(pNDM-Mar), IncX3	ybt 15; ICEKp11	NF	NF	NF	NF	NF	wzi141	unknown (KL25)	O5	NF	fyuA; irp1; irp2; iutA; mrkABCDFHIJ; ybtAEPQSTUX
Oxacillinase-181 Carbapenemase-Producing Klebsiella pneumoniae in Neonatal Intensive Care Unit, Ghana, 2017–2019	PRJEB37523	SAMEA6654237	ERR4008037	draft	GCA_022175925.1	Ghana	Africa	2017-09-21	carriage	Klebsiella pneumoniae	ST17	2	1	1	1	4	4	4	CG20	OXA-181	CTX-M-15	NF	IncFIB(pNDM-Mar), IncX3	ybt 15; ICEKp11	NF	NF	NF	NF	NF	wzi141	unknown (KL25)	O5	NF	fyuA; irp1; irp2; iutA; mrkABCDFHIJ; ybtAEPQSTUX
Oxacillinase-181 Carbapenemase-Producing Klebsiella pneumoniae in Neonatal Intensive Care Unit, Ghana, 2017–2019	PRJEB37523	SAMEA6654238	ERR4008038	draft	GCA_022175885.1	Ghana	Africa	2017-09-21	carriage	Klebsiella pneumoniae	ST17	2	1	1	1	4	4	4	CG20	OXA-181	CTX-M-15	NF	IncFIB(K), IncFIB(pNDM-Mar), IncFII(pKP91), IncX3	ybt 15; ICEKp11	NF	NF	NF	NF	NF	wzi141	unknown (KL25)	O5	NF	fyuA; irp1; irp2; iutA; mrkABCDFHIJ; ybtAEPQSTUX
Oxacillinase-181 Carbapenemase-Producing Klebsiella pneumoniae in Neonatal Intensive Care Unit, Ghana, 2017–2019	PRJEB37523	SAMEA6654239	ERR4008039	draft	GCA_022175905.1	Ghana	Africa	2017-09-21	carriage	Klebsiella pneumoniae	ST17	2	1	1	1	4	4	4	CG20	OXA-181	CTX-M-15	NF	IncFIB(K), IncFIB(pNDM-Mar), IncFII(pKP91), IncX3	ybt 15; ICEKp11	NF	NF	NF	NF	NF	wzi141	unknown (KL25)	O5	NF	fyuA; irp1; irp2; iutA; mrkABCDFHIJ; ybtAEPQSTUX
Oxacillinase-181 Carbapenemase-Producing Klebsiella pneumoniae in Neonatal Intensive Care Unit, Ghana, 2017–2019	PRJEB37523	SAMEA6654240	ERR4008040	draft	GCA_022175865.1	Ghana	Africa	2017-09-21	carriage	Klebsiella pneumoniae	ST17	2	1	1	1	4	4	4	CG20	OXA-181	CTX-M-15	NF	IncFIB(K), IncFIB(pNDM-Mar), IncFII(pKP91), IncX3	ybt 15; ICEKp11	NF	NF	NF	NF	NF	wzi141	KL25	O5	NF	fyuA; irp1; irp2; iutA; mrkABCDFHIJ; ybtAEPQSTUX
Oxacillinase-181 Carbapenemase-Producing Klebsiella pneumoniae in Neonatal Intensive Care Unit, Ghana, 2017–2019	PRJEB37523	SAMEA6654241	ERR4008041	draft	GCA_022175845.1	Ghana	Africa	2017-09-21	carriage	Klebsiella pneumoniae	ST17	2	1	1	1	4	4	4	CG20	OXA-181	CTX-M-15	NF	IncFIB(K), IncFIB(pNDM-Mar), IncFII(pKP91), IncX3	ybt 15; ICEKp11	NF	NF	NF	NF	NF	wzi141	KL25	O5	NF	fyuA; irp1; irp2; iutA; mrkABCDFHIJ; ybtAEPQSTUX
Oxacillinase-181 Carbapenemase-Producing Klebsiella pneumoniae in Neonatal Intensive Care Unit, Ghana, 2017–2019	PRJEB37523	SAMEA6654242	ERR4008042	draft	GCA_022175825.1	Ghana	Africa	2017-09-21	carriage	Klebsiella pneumoniae	ST17	2	1	1	1	4	4	4	CG20	OXA-181	CTX-M-15	NF	IncFIB(pNDM-Mar), IncX3	ybt 15; ICEKp11	NF	NF	NF	NF	NF	wzi141	unknown (KL25)	O5	NF	fyuA; irp1; irp2; iutA; mrkABCDFHIJ; ybtAEPQSTUX
Oxacillinase-181 Carbapenemase-Producing Klebsiella pneumoniae in Neonatal Intensive Care Unit, Ghana, 2017–2019	PRJEB37523	SAMEA6654243	ERR4008043	draft	GCA_022175805.1	Ghana	Africa	2018-01-19	carriage	Klebsiella pneumoniae	ST17	2	1	1	1	4	4	4	CG20	OXA-181	CTX-M-15	NF	IncFIB(K), IncFIB(pNDM-Mar), IncFII(pKP91), IncX3	ybt 15; ICEKp11	NF	NF	NF	NF	NF	wzi141	KL25	O5	NF	fyuA; irp1; irp2; iutA; mrkABCDFHIJ; ybtAEPQSTUX
Oxacillinase-181 Carbapenemase-Producing Klebsiella pneumoniae in Neonatal Intensive Care Unit, Ghana, 2017–2019	PRJEB37523	SAMEA6654244	ERR4008044	draft	GCA_022175785.1	Ghana	Africa	2018-01-19	carriage	Klebsiella pneumoniae	ST17	2	1	1	1	4	4	4	CG20	OXA-181	CTX-M-15	NF	IncFIB(pNDM-Mar), IncX3	ybt 15; ICEKp11	NF	NF	NF	NF	NF	wzi141	unknown (KL25)	O5	NF	fyuA; irp1; irp2; iutA; mrkABCDFHIJ; ybtAEPQSTUX
Oxacillinase-181 Carbapenemase-Producing Klebsiella pneumoniae in Neonatal Intensive Care Unit, Ghana, 2017–2019	PRJEB37523	SAMEA6654245	ERR4008045	draft	GCA_022175745.1	Ghana	Africa	2018-01-19	carriage	Klebsiella pneumoniae	ST17	2	1	1	1	4	4	4	CG20	OXA-181	CTX-M-15	NF	IncFIB(K), IncFIB(pNDM-Mar), IncFII(pKP91), IncX3	ybt 15; ICEKp11	NF	NF	NF	NF	NF	wzi141	KL25	O5	NF	fyuA; irp1; irp2; iutA; mrkABCDFHIJ; ybtAEPQSTUX
Oxacillinase-181 Carbapenemase-Producing Klebsiella pneumoniae in Neonatal Intensive Care Unit, Ghana, 2017–2019	PRJEB37523	SAMEA6654248	ERR4008048	draft	GCA_022175665.1	Ghana	Africa	2017-09-21	carriage	Klebsiella pneumoniae	ST48	2	5	2	2	7	1	10	CG48	OXA-181	CTX-M-15	NF	Col(pHAD28), IncFIB(pNDM-Mar), IncN, IncX3	ybt 16; ICEKp12	NF	NF	NF	NF	NF	wzi62	KL62	O1/O2v1	NF	fyuA; irp1; irp2; iutA; mrkABCDFHIJ; ybtAEPQSTUX
Resistance mechanisms and population structure of highly drug resistant Klebsiella in Pakistan during the introduction of the carbapenemase NDM-1	PRJEB6574	SAMEA2609427	ERR775509	draft	GCA_900181085.1	Pakistan	Asia	2010/2012	blood	Klebsiella pneumoniae	ST15	1	1	1	1	1	1	1	CG15	NDM-1	CTX-M-15; VEB-5	NF	Col(pHAD28), Col440II, IncFIB(K), IncFIB(pKPHS1), IncFII(pKP91), IncN, IncR	NF	NF	NF	NF	NF	NF	wzi93	KL112	O1/O2v1	OmpK35-46%	iutA; kfuABC; mrkABCDFHIJ
Resistance mechanisms and population structure of highly drug resistant Klebsiella in Pakistan during the introduction of the carbapenemase NDM-1	PRJEB6574	SAMEA2609444	ERR775515	draft	GCA_900181255.1	Pakistan	Asia	2010/2012	blood	Klebsiella pneumoniae	ST15	1	1	1	1	1	1	1	CG15	NDM-1	CTX-M-15; VEB-5	NF	Col(pHAD28), Col440II, IncFIB(K), IncFIB(pKPHS1), IncFII(pKP91), IncN, IncR	NF	NF	NF	NF	NF	NF	wzi93	KL112	O1/O2v1	OmpK35-46%	iutA; kfuABC; mrkABCDFHIJ
Resistance profiles and resistome mapping of multidrug resistant carbapenem-hydrolyzing Klebsiella pneumoniae strains isolated from the nares of preterm neonates	PRJNA479760	SAMN09604068		Chromosome	GCA_003368365.1	India: West Bengal	Asia	2017	nasal swab	Klebsiella pneumoniae	ST711	2	61	2	2	6	4	4		NDM-7	CTX-M-15; SHV-187	NF	IncFIB(K), IncFIB(pNDM-Mar), IncFII(pKP91), IncHI1B(pNDM-MAR)	NF	NF	NF	NF	NF	NF	wzi303	KL54	O1/O2v2	NF	iutA; mrkABCDFHIJ
Using Whole Genome Sequencing to Trace, Control and Characterize a Hospital Infection of IMP-4-Producing Klebsiella pneumoniae ST2253 in a Neonatal Unit in a Tertiary Hospital, China	PRJNA523676	SAMN10986184_1	SRR8607305	draft		China:shandong	Asia	2015-11	-	Klebsiella pneumoniae	ST5295	4	5	2	2	1	1	731		IMP-4	NF	NF	IncFIB(K)(pCAV1099-114), IncFII(pKP91), IncHI1B(pNDM-MAR), IncN	NF	NF	NF	NF	NF	NF	wzi362	KL130	O1/O2v2	NF	iutA; mrkABCDFHIJ
Using Whole Genome Sequencing to Trace, Control and Characterize a Hospital Infection of IMP-4-Producing Klebsiella pneumoniae ST2253 in a Neonatal Unit in a Tertiary Hospital, China	PRJNA523676	SAMN10986184_2	SRR8607306	draft		China:shandong	Asia	2015-11	-	Klebsiella pneumoniae	ST5295	4	5	2	2	1	1	731		IMP-4	NF	NF	IncFIB(K)(pCAV1099-114), IncFII(pKP91), IncHI1B(pNDM-MAR), IncN	NF	NF	NF	NF	NF	NF	wzi362	KL130	O1/O2v2	NF	iutA; mrkABCDFHIJ
Using Whole Genome Sequencing to Trace, Control and Characterize a Hospital Infection of IMP-4-Producing Klebsiella pneumoniae ST2253 in a Neonatal Unit in a Tertiary Hospital, China	PRJNA523676	SAMN10986184_3	SRR8607307	draft		China:shandong	Asia	2015-11	-	Klebsiella pneumoniae	ST5295	4	5	2	2	1	1	731		IMP-4	NF	NF	IncFIB(K)(pCAV1099-114), IncFII(pKP91), IncHI1B(pNDM-MAR), IncN	NF	NF	NF	NF	NF	NF	wzi362	KL130	O1/O2v2	NF	iutA; mrkABCDFHIJ
Using Whole Genome Sequencing to Trace, Control and Characterize a Hospital Infection of IMP-4-Producing Klebsiella pneumoniae ST2253 in a Neonatal Unit in a Tertiary Hospital, China	PRJNA523676	SAMN10986184_4	SRR8607308	draft		China:shandong	Asia	2015-11	-	Klebsiella pneumoniae	ST5295	4	5	2	2	1	1	731		IMP-4	NF	NF	IncFIB(K)(pCAV1099-114), IncFII(pKP91), IncHI1B(pNDM-MAR), IncN	NF	NF	NF	NF	NF	NF	wzi362	KL130	O1/O2v2	NF	iutA; mrkABCDFHIJ
Using Whole Genome Sequencing to Trace, Control and Characterize a Hospital Infection of IMP-4-Producing Klebsiella pneumoniae ST2253 in a Neonatal Unit in a Tertiary Hospital, China	PRJNA523676	SAMN10986184_5	SRR8607309	draft		China:shandong	Asia	2015-11	-	Klebsiella pneumoniae	ST5295	4	5	2	2	1	1	731		IMP-4	NF	NF	IncFIB(K)(pCAV1099-114), IncFII(pKP91), IncHI1B(pNDM-MAR), IncN	NF	NF	NF	NF	NF	NF	wzi362	KL130	O1/O2v2	NF	iutA; mrkABCDFHIJ
Using Whole Genome Sequencing to Trace, Control and Characterize a Hospital Infection of IMP-4-Producing Klebsiella pneumoniae ST2253 in a Neonatal Unit in a Tertiary Hospital, China	PRJNA523676	SAMN10986184_6	SRR8607310	draft		China:shandong	Asia	2015-11	-	Klebsiella pneumoniae	ST5295	4	5	2	2	1	1	731		IMP-4	NF	NF	IncFIB(K)(pCAV1099-114), IncFII(pKP91), IncHI1B(pNDM-MAR), IncN	NF	NF	NF	NF	NF	NF	wzi362	KL130	O1/O2v2	NF	iutA; mrkABCDFHIJ
Using Whole Genome Sequencing to Trace, Control and Characterize a Hospital Infection of IMP-4-Producing Klebsiella pneumoniae ST2253 in a Neonatal Unit in a Tertiary Hospital, China	PRJNA523676	SAMN10986184_7	SRR8607311	draft		China:shandong	Asia	2015-11	-	Klebsiella pneumoniae	ST5295	4	5	2	2	1	1	731		IMP-4	NF	NF	IncFIB(K)(pCAV1099-114), IncFII(pKP91), IncHI1B(pNDM-MAR), IncN	NF	NF	NF	NF	NF	NF	wzi362	KL130	O1/O2v2	NF	iutA; mrkABCDFHIJ
	PRJEB26591	SAMEA4644035	ERR2561373	draft	GCA_022319885.1	Nepal	Asia	2013-11-30	blood	Klebsiella pneumoniae	ST11	3	3	1	1	1	1	4	CG258	NDM-1	SFO-1	NF	IncFIB(K), IncFIB(pB171), IncFII(Yp), IncR	NF	NF	NF	NF	NF	NF	wzi75	KL105	O1/O2v2	NF	iutA; mrkABCDFHIJ
	PRJEB39293	SAMEA8514905	ERR5685078	draft		Bangladesh	Asia	2015-17	rectal swab	Klebsiella pneumoniae	ST14	1	6	1	1	1	1	1	CG15	NDM-1; OXA-232	CTX-M-15	NF	Col(pHAD28), ColKP3, IncFIB(pNDM-Mar), IncFIB(pQil), IncFII(pKP91), IncHI1B(pNDM-MAR)	ybt 14; ICEKp5	NF	NF	NF	NF	NF	wzi64	KL64	O1/O2v1	OmpK35-48%;OmpK36GD	fyuA; irp1; irp2; iutA; kfuABC; mrkABCDFHIJ; ybtAEPQSTUX
	PRJEB39293	SAMEA8514907	ERR5685080	draft		Bangladesh	Asia	2015-17	rectal swab	Klebsiella pneumoniae	ST14	1	6	1	1	1	1	1	CG15	NDM-1; OXA-232	CTX-M-15	NF	Col(pHAD28), ColKP3, IncFIB(pNDM-Mar), IncFIB(pQil), IncFII(pKP91), IncHI1B(pNDM-MAR)	ybt 14; ICEKp5	NF	NF	NF	NF	NF	wzi64	KL64	O1/O2v1	OmpK35-48%;OmpK36GD	fyuA; irp1; irp2; iutA; kfuABC; mrkABCDFHIJ; ybtAEPQSTUX
	PRJEB39293	SAMEA8514909	ERR5685082	draft		Bangladesh	Asia	2015-17	rectal swab	Klebsiella pneumoniae	ST17	2	1	1	1	4	4	4	CG20	NDM-1	CTX-M-15	NF	Col(pHAD28), Col440I, Col440II, IncFIB(K), IncFIB(pQil), IncFII(pKP91)	ybt 14; ICEKp5	NF	NF	NF	NF	NF	wzi141	unknown (KL25)	O5	OmpK35-8%	fyuA; irp1; irp2; iutA; mrkABCDFHIJ; ybtAEPQSTUX
	PRJEB39293	SAMEA8514912	ERR5685085	draft		Bangladesh	Asia	2015-17	rectal swab	Klebsiella pneumoniae	ST14	1	6	1	1	1	1	1	CG15	NDM-1; OXA-232	CTX-M-15	NF	Col(pHAD28), ColKP3, IncFIB(pNDM-Mar), IncFIB(pQil), IncFII(pKP91), IncHI1B(pNDM-MAR)	ybt 14; ICEKp5	NF	NF	NF	NF	NF	wzi64	KL64	O1/O2v1	OmpK35-48%;OmpK36GD	fyuA; irp1; irp2; iutA; kfuABC; mrkABCDFHIJ; ybtAEPQSTUX
	PRJEB39293	SAMEA8514913	ERR5685086	draft		Bangladesh	Asia	2015-17	rectal swab	Klebsiella pneumoniae	ST307	4	1	2	52	1	1	7	CG307	NDM-1	CTX-M-15	NF	Col(pHAD28), IncFIB(K), IncFIB(pB171), IncFIB(pNDM-Mar), IncFII(Yp), IncHI1B(pNDM-MAR)	NF	NF	NF	NF	NF	NF	wzi173	unknown (KL102)	O1/O2v2	OmpK35-18%	iutA; mrkABCDFHIJ
	PRJEB39293	SAMEA8514916	ERR5685089	draft		Bangladesh	Asia	2015-17	rectal swab	Klebsiella pneumoniae	ST14	1	6	1	1	1	1	1	CG15	NDM-1; OXA-232	CTX-M-15	NF	Col(pHAD28), ColKP3, IncFIB(pNDM-Mar), IncFIB(pQil), IncFII(pKP91), IncHI1B(pNDM-MAR)	ybt 14; ICEKp5	NF	NF	NF	NF	NF	wzi64	unknown (KL64)	O1/O2v1	OmpK35-48%;OmpK36GD	fyuA; irp1; irp2; iutA; kfuABC; mrkABCDFHIJ; ybtAEPQSTUX
	PRJEB39293	SAMEA8514917	ERR5685090	draft		Bangladesh	Asia	2015-17	rectal swab	Klebsiella pneumoniae	ST14	1	6	1	1	1	1	1	CG15	NDM-1; OXA-232	CTX-M-15	NF	Col(pHAD28), ColKP3, IncFIB(pNDM-Mar), IncFIB(pQil), IncFII(pKP91), IncHI1B(pNDM-MAR)	ybt 14; ICEKp5	NF	NF	NF	NF	NF	wzi64	KL64	O1/O2v1	OmpK35-48%;OmpK36GD	fyuA; irp1; irp2; iutA; kfuABC; mrkABCDFHIJ; ybtAEPQSTUX
	PRJEB39293	SAMEA8514919	ERR5685092	draft		Bangladesh	Asia	2015-17	rectal swab	Klebsiella pneumoniae	ST11	3	3	1	1	1	1	4	CG258	NDM-1	CTX-M-15	NF	Col(MG828), Col(pHAD28), Col440I, Col440II, IncFIB(K), IncFIB(pQil), IncFII(pKP91)	ybt 9; ICEKp3	NF	NF	NF	NF	NF	wzi50	KL15	O4	NF	fyuA; irp1; irp2; iutA; mrkABCDFHIJ; ybtAEPQSTUX
	PRJEB39293	SAMEA8514922	ERR5685095	draft		Bangladesh	Asia	2015-17	rectal swab	Klebsiella pneumoniae	ST17	2	1	1	1	4	4	4	CG20	NDM-1	CTX-M-15	NF	Col(pHAD28), Col440I, Col440II, IncFIB(K), IncFIB(pQil), IncFII(pKP91)	ybt 14; ICEKp5	NF	NF	NF	NF	NF	wzi141	unknown (KL107)	O5	OmpK35-0%	fyuA; irp1; irp2; iutA; mrkABCDFHIJ; ybtAEPQSTUX
	PRJEB39293	SAMEA8514925	ERR5685098	draft		Bangladesh	Asia	2015-17	rectal swab	Klebsiella pneumoniae	ST17	2	1	1	1	4	4	4	CG20	NDM-1	CTX-M-15	NF	Col(pHAD28), Col440II, IncFIB(K), IncFIB(pQil), IncFII(pKP91)	NF	NF	NF	NF	NF	NF	wzi141	KL25	O5	OmpK35-8%	iutA; mrkABCDFHIJ
	PRJEB39293	SAMEA8514929	ERR5685102	draft		Bangladesh	Asia	2015-17	rectal swab	Klebsiella pneumoniae	ST24	2	1	1	1	3	4	2		NDM-5	NF	NF	IncFIB(K)(pCAV1099-114), IncFII	NF	NF	NF	NF	NF	NF	wzi119	unknown (KL25)	O1/O2v1	OmpK35-38%	iutA; kfuABC; mceABCDEGHIJ; mrkABCDFHIJ
	PRJEB39293	SAMEA8514931	ERR5685104	draft		Bangladesh	Asia	2015-17	rectal swab	Klebsiella pneumoniae	ST24	2	1	1	1	3	4	2		NDM-5	NF	NF	IncFIB(K)(pCAV1099-114), IncFII	NF	NF	NF	NF	NF	NF	wzi119	unknown (KL25)	O1/O2v1	NF	iutA; kfuABC; mceABCDEGHIJ; mrkABCDFHIJ
	PRJEB39293	SAMEA8514934	ERR5685107	draft		Bangladesh	Asia	2015-17	rectal swab	Klebsiella pneumoniae	ST4494	3	4	6	1	459	4	4		NDM-1	CTX-M-15	NF	Col(pHAD28), Col440II, ColpVC, IncFIB(K), IncFII(pKP91)	NF	NF	NF	NF	NF	NF	wzi174	KL74	O3b	OmpK35-76%	iutA; mrkABCDFHIJ
	PRJEB39293	SAMEA8514935	ERR5685108	draft		Bangladesh	Asia	2015-17	rectal swab	Klebsiella quasipneumoniae	ST2355	18	22	18	61	11	13	51		NDM-7	CTX-M-15	NF	Col(pHAD28), ColpVC, IncFIA(HI1), IncFIB(pNDM-Mar), IncFII(pKP91), IncHI1B(pNDM-MAR), IncX3	NF	NF	NF	NF	NF	NF	wzi348	unknown (KL111)	O3/O3a	NF	allABCDRS; arcC; fdrA; gcl; glxKR; hyi; iutA; kfuABC; KP1_1364; KP1_1371; mrkABCDFHIJ; ybbWY; ylbEF
	PRJEB39293	SAMEA8514937	ERR5685110	draft		Bangladesh	Asia	2015-17	rectal swab	Klebsiella quasipneumoniae	ST2355	18	22	18	61	11	13	51		NDM-7	CTX-M-15	NF	Col(pHAD28), ColpVC, IncFIA(HI1), IncFIB(K), IncFIB(pNDM-Mar), IncFII(pKP91), IncHI1B(pNDM-MAR), IncX3	NF	NF	NF	NF	NF	NF	wzi348	unknown (KL111)	O3/O3a	NF	allABCDRS; arcC; fdrA; gcl; glxKR; hyi; iutA; kfuABC; KP1_1364; KP1_1371; mrkABCDFHIJ; ybbWY; ylbEF
	PRJEB39293	SAMEA8514946	ERR5685119	draft		Bangladesh	Asia	2015-17	rectal swab	Klebsiella pneumoniae	ST11	3	3	1	1	1	1	4	CG258	NDM-1	CTX-M-15	NF	Col(pHAD28), ColpVC, IncC, IncFIB(pQil), IncFII(pKP91), IncM2	ybt 16; ICEKp12	NF	NF	NF	NF	NF	wzi24	KL24	O1/O2v1	OmpK35-40%	fyuA; irp1; irp2; iutA; mrkABCDFHIJ; ybtAEPQSTUX
	PRJEB39293	SAMEA8514947	ERR5685120	draft		Bangladesh	Asia	2015-17	rectal swab	Klebsiella pneumoniae	ST11	3	3	1	1	1	1	4	CG258	NDM-1	CTX-M-15	NF	Col(pHAD28), ColpVC, IncC, IncFIB(pQil), IncFII(pKP91)	ybt 16; ICEKp12	NF	NF	NF	NF	NF	wzi24	KL24	O1/O2v1	OmpK35-40%	fyuA; irp1; irp2; iutA; mrkABCDFHIJ; ybtAEPQSTUX
	PRJEB39293	SAMEA8514955	ERR5685128	draft		Bangladesh	Asia	2015-17	rectal swab	Klebsiella pneumoniae	ST997	4	6	1	1	1	28	34		NDM-1	CTX-M-15	NF	IncFIB(pNDM-Mar), IncHI1B(pNDM-MAR)	ybt 9; ICEKp3	NF	NF	NF	NF	NF	wzi173	unknown (KL102)	O1/O2v1	NF	fyuA; irp1; irp2; iutA; kfuABC; mrkABCDFHIJ; ybtAEPQSTUX
	PRJEB39293	SAMEA8514956	ERR5685129	draft		Bangladesh	Asia	2015-17	rectal swab	Klebsiella pneumoniae	ST307	4	1	2	52	1	1	7	CG307	NDM-1	CTX-M-15	NF	Col(pHAD28), IncFIB(K), IncFIB(pB171), IncFII(Yp), IncHI1B(pNDM-MAR)	NF	NF	NF	NF	NF	NF	wzi173	unknown (KL107)	unknown (O1/O2v1)	OmpK35-18%	iutA; mrkABCDFHIJ
	PRJEB39293	SAMEA8514957	ERR5685130	draft		Bangladesh	Asia	2015-17	rectal swab	Klebsiella pneumoniae	ST307	4	1	2	52	1	1	7	CG307	NDM-1	CTX-M-15	NF	Col(pHAD28), IncFIB(K), IncFIB(pB171), IncFIB(pNDM-Mar), IncFII(Yp), IncHI1B(pNDM-MAR)	NF	NF	NF	NF	NF	NF	wzi173	unknown (KL102)	O1/O2v2	OmpK35-18%	iutA; mrkABCDFHIJ
	PRJEB39293	SAMEA8514959	ERR5685132	draft		Bangladesh	Asia	2015-17	rectal swab	Klebsiella pneumoniae	ST70	2	6	17	1	20	10	25	CG70	NDM-1	NF	NF	Col(pHAD28), IncFIB(K), IncFIB(pNDM-Mar), IncFII(pKP91), IncR	NF	NF	NF	NF	NF	NF	wzi50	KL15	O4	OmpK35-25%	iutA; mrkABCDFHIJ
	PRJEB39293	SAMEA8514960	ERR5685133	draft		Bangladesh	Asia	2015-17	rectal swab	Klebsiella pneumoniae	ST340	3	3	1	1	1	1	18	CG258	NDM-5	CTX-M-15	NF	Col(pHAD28), Col440II, ColpVC, IncFIB(K), IncFII, IncFII(pKP91), IncR	NF	NF	NF	NF	NF	NF	wzi19	KL19	O1/O2v2	NF	iutA; mrkABCDFHIJ
	PRJEB39293	SAMEA8514961	ERR5685134	draft		Bangladesh	Asia	2015-17	rectal swab	Klebsiella pneumoniae	ST35	2	1	2	1	10	1	19	CG35	NDM-1	CTX-M-15	NF	Col(pHAD28), IncFIB(K), IncFIB(pQil), IncFII(pKP91), IncR	NF	NF	NF	NF	NF	NF	wzi16	unknown (KL113)	O1/O2v1	NF	iutA; kfuABC; kvgAS; mrkABCDFHIJ
	PRJEB39293	SAMEA8514972	ERR5685145	draft		Bangladesh	Asia	2015-17	rectal swab	Klebsiella pneumoniae	ST17	2	1	1	1	4	4	4	CG20	NDM-1	CTX-M-15	NF	Col(pHAD28), Col440I, Col440II, IncFIB(K), IncFIB(pQil), IncFII(pKP91)	ybt 14; ICEKp5	NF	NF	NF	NF	NF	wzi141	unknown (KL25)	O5	OmpK35-8%	fyuA; irp1; irp2; iutA; mrkABCDFHIJ; ybtAEPQSTUX
	PRJEB39293	SAMEA8514978	ERR5685151	draft		Bangladesh	Asia	2015-17	rectal swab	Klebsiella pneumoniae	ST17	2	1	1	1	4	4	4	CG20	NDM-1	CTX-M-15	NF	Col(pHAD28), Col440I, Col440II, IncFIB(K), IncFIB(pQil), IncFII(pKP91)	ybt 14; ICEKp5	NF	NF	NF	NF	NF	wzi141	KL25	O5	OmpK35-8%	fyuA; irp1; irp2; iutA; mrkABCDFHIJ; ybtAEPQSTUX
	PRJEB39293	SAMEA8514979	ERR5685152	draft		Bangladesh	Asia	2015-17	rectal swab	Klebsiella pneumoniae	ST17	2	1	1	1	4	4	4	CG20	NDM-1	CTX-M-15	NF	Col(pHAD28), Col440I, Col440II, IncFIB(K), IncFIB(pQil), IncFII(pKP91)	ybt 14; ICEKp5	NF	NF	NF	NF	NF	wzi141	KL25	O5	OmpK35-8%	fyuA; irp1; irp2; iutA; mrkABCDFHIJ; ybtAEPQSTUX
	PRJEB39293	SAMEA8514992	ERR5685165	draft		Bangladesh	Asia	2015-17	rectal swab	Klebsiella pneumoniae	ST147	3	4	6	1	7	4	38	CG392	NDM-1	CTX-M-15; VEB-5	NF	Col(pHAD28), IncC, IncFIB(K)(pCAV1099-114), IncFIB(pKPHS1), IncFIB(pNDM-Mar), IncFIB(pQil), IncHI1B(pNDM-MAR), IncR	ybt 9; ICEKp3	NF	NF	NF	NF	NF	wzi64	KL64	O1/O2v1	OmpK35-25%	fyuA; irp1; irp2; iutA; mrkABCDFHIJ; ybtAEPQSTUX
	PRJEB39293	SAMEA8514993	ERR5685166	draft		Bangladesh	Asia	2015-17	rectal swab	Klebsiella pneumoniae	ST394	2	9	2	1	13	1	82	CG896	NDM-5	CTX-M-15	NF	Col(pHAD28), IncFIB(K), IncFII, IncFII(pKP91), IncR	NF	NF	NF	NF	NF	NF	wzi59	KL3	O1/O2v2	NF	iutA; mrkABCDFHIJ
	PRJEB39293	SAMEA8514994	ERR5685167	draft		Bangladesh	Asia	2015-17	rectal swab	Klebsiella quasipneumoniae	ST1998	18	22	26	61	231	20	320		NDM-7	NF	NF	Col(pHAD28), ColpVC, IncFIA(HI1), IncFIB(K), IncFIB(pKPHS1), IncFII(pKP91), IncX3	NF	NF	NF	NF	NF	NF	NF	unknown (KL68)	O3/O3a	OmpK35-34%	iutA; kfuABC; mrkABCDFHIJ
	PRJEB39293	SAMEA8514996	ERR5685169	draft		Bangladesh	Asia	2015-17	rectal swab	Klebsiella pneumoniae	ST231	2	6	1	3	26	1	77	CG2947	NDM-5	CTX-M-15	NF	Col(pHAD28), Col440I, IncFIB(K), IncFII(pKP91), IncR	ybt 10; ICEKp4	NF	NF	NF	NF	NF	wzi104	KL51	O1/O2v2	NF	fyuA; irp1; irp2; iutA; kfuABC; mrkABCDFHIJ; ybtAEPQSTUX
	PRJEB39293	SAMEA8514998	ERR5685444	draft		Bangladesh	Asia	2015-17	rectal swab	Klebsiella pneumoniae	ST147	3	4	6	1	7	4	38	CG392	NDM-1	CTX-M-15	NF	Col(pHAD28), Col440I, ColpVC, IncFIB(K), IncFIB(pQil), IncFII(pKP91), IncR	NF	NF	NF	NF	NF	NF	wzi64	KL64	O1/O2v1	OmpK35-7%	iutA; mrkABCDFHIJ
	PRJEB39293	SAMEA8515000	ERR5685172	draft		Bangladesh	Asia	2015-17	rectal swab	Klebsiella pneumoniae	ST244	2	5	1	1	1	1	24		NDM-1	CTX-M-15	MgrB-0%	IncFIA(HI1), IncFIB(K)	ybt 9; ICEKp3	NF	NF	NF	NF	NF	wzi173	unknown (KL107)	unknown (OL101)	OmpK36-0%	fyuA; irp1; irp2; mrkABCFHIJ; ybtAEPQSTUX
	PRJEB39293	SAMEA8515003	ERR5685175	draft		Bangladesh	Asia	2015-17	rectal swab	Klebsiella quasipneumoniae	ST736	42	22	55	22	11	13	167		NDM-1	SHV-12	NF	IncFIA(HI1), IncFIB(K)(pCAV1099-114), IncFIB(pNDM-Mar), IncFIB(pQil), IncHI1B(pNDM-MAR)	NF	NF	NF	NF	NF	NF	NF	unknown (KL115)	O5	OmpK35-0%	iutA; kfuABC; mrkABCDFHIJ
	PRJEB39293	SAMEA8515005	ERR5685177	draft		Bangladesh	Asia	2015-17	rectal swab	Klebsiella pneumoniae	ST244	2	5	1	1	1	1	24		NDM-1	CTX-M-15	NF	IncFIA(HI1), IncFIB(K)	ybt 9; ICEKp3	NF	NF	NF	NF	NF	wzi173	unknown (KL107)	OL101	NF	fyuA; irp1; irp2; iutA; mrkABCDFHIJ; ybtAEPQSTUX
	PRJEB39293	SAMEA8515007	ERR5685179	draft		Bangladesh	Asia	2015-17	rectal swab	Klebsiella pneumoniae	ST244	2	5	1	1	1	1	24		NDM-1	CTX-M-15	NF	IncFIA(HI1), IncFIB(K)	ybt 9; ICEKp3	NF	NF	NF	NF	NF	wzi173	unknown (KL155)	OL101	NF	fyuA; irp1; irp2; iutA; mrkABCDFHIJ; ybtAEPQSTUX
	PRJEB39293	SAMEA8515008	ERR5685445	draft		Bangladesh	Asia	2015-17	rectal swab	Klebsiella quasipneumoniae	ST736	42	22	55	22	11	13	167		NDM-1	SHV-12	NF	IncFIA(HI1), IncFIB(K)(pCAV1099-114), IncFIB(pNDM-Mar), IncFIB(pQil), IncHI1B(pNDM-MAR)	NF	NF	NF	NF	NF	NF	NF	KL115	O5	OmpK35-0%	iutA; kfuABC; mrkABCDFHIJ
	PRJEB39293	SAMEA8515012	ERR5685183	draft		Bangladesh	Asia	2015-17	rectal swab	Klebsiella pneumoniae	ST244	2	5	1	1	1	1	24		NDM-1	CTX-M-15	NF	IncFIA(HI1), IncFIB(K)	ybt 9; ICEKp3	NF	NF	NF	NF	NF	wzi173	KL155	unknown (OL101)	NF	fyuA; irp1; irp2; iutA; mrkABCDFHIJ; ybtAEPQSTUX
	PRJEB39293	SAMEA8515013	ERR5685184	draft		Bangladesh	Asia	2015-17	rectal swab	Klebsiella pneumoniae	ST394	2	9	2	1	13	1	82	CG896	NDM-5	CTX-M-15	NF	Col(pHAD28), IncFIB(K), IncFII, IncFII(pKP91), IncR	NF	NF	NF	NF	NF	NF	wzi59	KL3	O1/O2v2	NF	iutA; mrkABCDFHIJ
	PRJEB39293	SAMEA8515014	ERR5685185	draft		Bangladesh	Asia	2015-17	rectal swab	Klebsiella pneumoniae	ST244	2	5	1	1	1	1	24		NDM-1	CTX-M-15	NF	IncFIA(HI1), IncFIB(K)	ybt 9; ICEKp3	NF	NF	NF	NF	NF	wzi173	KL155	OL101	NF	fyuA; irp1; irp2; iutA; mrkABCDFHIJ; ybtAEPQSTUX
	PRJEB39293	SAMEA8515023	ERR5685194	draft		Bangladesh	Asia	2015-17	rectal swab	Klebsiella quasipneumoniae	ST1998	18	22	26	61	231	20	320		NDM-7	NF	NF	Col(BS512), Col(pHAD28), IncFIB(K), IncFII(pKP91), IncX3	NF	NF	NF	NF	NF	NF	NF	unknown (KL68)	O3/O3a	OmpK35-0%	iutA; kfuABC; mrkABCDFHIJ
	PRJEB39293	SAMEA8515030	ERR5685201	draft		Bangladesh	Asia	2015-17	rectal swab	Klebsiella pneumoniae	ST14	1	6	1	1	1	1	1	CG15	NDM-1; OXA-232	CTX-M-15	NF	Col(pHAD28), ColKP3, IncFIB(pNDM-Mar), IncFIB(pQil), IncFII(pKP91), IncHI1B(pNDM-MAR)	ybt 14; ICEKp5	NF	NF	NF	NF	NF	wzi64	unknown (KL64)	O1/O2v1	OmpK35-48%;OmpK36GD	fyuA; irp1; irp2; iutA; kfuABC; mrkABCDFHIJ; ybtAEPQSTUX
	PRJEB39293	SAMEA8515087	ERR5685259	draft		Bangladesh	Asia	2015-17	rectal swab	Klebsiella pneumoniae	ST16	2	1	2	1	4	4	4	CG20	NDM	CTX-M-15	NF	Col(pHAD28), Col440II, IncFIB(pQil), IncFII, IncFII(pKP91)	ybt 10; ICEKp4	NF	NF	NF	NF	NF	wzi50	unknown (KL51)	O3b	NF	fyuA; irp1; irp2; iutA; mrkABCDFHIJ; ybtAEPQSTUX
	PRJEB39293	SAMEA8515090	ERR5685251	draft		Bangladesh	Asia	2015-17	rectal swab	Klebsiella quasipneumoniae	ST4511	18	22	18	22	115	13	192		NDM-1	NF	NF	Col440I, IncFII(pKP91)	NF	NF	NF	NF	NF	NF	NF	unknown (KL107)	unknown (O4)	NF	allABCDRS; arcC; fdrA; gcl; glxKR; hyi; iutA; kfuABC; KP1_1364; KP1_1371; mrkABCDFHIJ; ybbWY; ylbEF
	PRJEB39293	SAMEA8515131	ERR5685302	draft		Nigeria	Africa	2015-17	rectal swab	Klebsiella quasipneumoniae	ST1031	18	22	18	23	134	13	51		NDM-7	CTX-M-15	NF	Col(pHAD28), ColpVC, IncFIA(HI1), IncFIB(K)(pCAV1099-114), IncFII(pKP91), IncHI1B(pNDM-MAR), IncX3	NF	NF	NF	NF	NF	NF	wzi443	KL10	O5	NF	iutA; kfuABC; mrkABCDFHIJ
	PRJEB39293	SAMEA8515134	ERR5685305	draft		Nigeria	Africa	2015-17	rectal swab	Klebsiella pneumoniae	ST22	2	3	1	1	1	4	4	CG20	NDM-7	NF	NF	Col(pHAD28), Col440II, IncFIB(pKPHS1), IncFII(pKP91), IncR, IncX3, IncY	NF	NF	NF	NF	NF	NF	wzi9	KL9	O1/O2v2	OmpK35-43%	iutA; mrkABCDFHIJ
	PRJEB39293	SAMEA8515135	ERR5685306	draft		Nigeria	Africa	2015-17	rectal swab	Klebsiella quasipneumoniae	ST571	17	19	79	20	108	55	142		NDM-1	NF	NF	Col(pHAD28), IncFIB(K)(pCAV1099-114), IncHI1B(pNDM-MAR)	NF	NF	NF	NF	NF	NF	NF	unknown (KL64)	O5	NF	iutA; kfuABC; mrkABCDFIJ
	PRJEB39293	SAMEA8515136	ERR5685307	draft		Nigeria	Africa	2015-17	rectal swab	Klebsiella quasipneumoniae	ST571	17	19	79	20	108	55	142		NDM-1	NF	NF	Col(pHAD28), IncHI1B(pNDM-MAR)	NF	NF	NF	NF	NF	NF	NF	unknown (KL64)	O5	NF	iutA; kfuABC; mrkABCDFIJ
	PRJEB39293	SAMEA8515137	ERR5685308	draft		Nigeria	Africa	2015-17	rectal swab	Klebsiella pneumoniae	ST464	2	5	2	1	26	1	2		NDM-7	CTX-M-15; SHV-38	NF	ColpVC, IncFIB(K)(pCAV1099-114), IncFIB(pQil), IncFII(pKP91), IncX3	ybt 16; ICEKp12	NF	NF	NF	NF	NF	NF	KL53	O1/O2v1	OmpK35-30%	fyuA; irp1; irp2; iutA; mrkABCDFHIJ; ybtAEPQSTUX
	PRJEB39293	SAMEA8515138	ERR5685309	draft		Nigeria	Africa	2015-17	rectal swab	Klebsiella pneumoniae	ST20	2	3	1	1	4	4	4	CG20	NDM-1	CTX-M-15; SHV-187	NF	Col(pHAD28), FII(pBK30683), IncFIA(HI1), IncFIB(K)(pCAV1099-114), IncFIB(pNDM-Mar), IncHI1B(pNDM-MAR)	NF	NF	NF	NF	NF	NF	wzi84	unknown (KL28)	O1/O2v2	NF	iutA; mrkABCDFHIJ
	PRJEB39293	SAMEA8515140	ERR5685311	draft		Nigeria	Africa	2015-17	rectal swab	Klebsiella quasipneumoniae	ST4979	265	22	26	63	85	20	51		NDM-1	NF	NF	Col440I, IncFIB(K), IncFIB(pNDM-Mar), IncHI1B(pNDM-MAR)	NF	NF	NF	NF	NF	NF	wzi176	KL184	OL103	NF	iutA; kfuABC; mrkABCDFHIJ
	PRJEB39293	SAMEA8515143	ERR5685314	draft		Nigeria	Africa	2015-17	rectal swab	Klebsiella pneumoniae	ST464	2	5	2	1	26	1	2		NDM-7	CTX-M-15; SHV-38	NF	ColpVC, IncFIB(K)(pCAV1099-114), IncFIB(pQil), IncFII(pKP91), IncHI1B(pNDM-MAR), IncX3	ybt 16; ICEKp12	NF	NF	NF	NF	NF	NF	KL53	O1/O2v1	OmpK35-30%	fyuA; irp1; irp2; iutA; mrkABCDFHIJ; ybtAEPQSTUX
	PRJEB39293	SAMEA8515146	ERR5685316	draft		Nigeria	Africa	2015-17	rectal swab	Klebsiella quasipneumoniae	ST571	17	19	79	20	108	55	142		NDM-1	NF	NF	Col(pHAD28), IncFIB(K)(pCAV1099-114), IncHI1B(pNDM-MAR)	NF	NF	NF	NF	NF	NF	NF	unknown (KL64)	O5	NF	iutA; kfuABC; mrkABCDFIJ
	PRJEB39293	SAMEA8515152	ERR5685447	draft		Nigeria	Africa	2015-17	rectal swab	Klebsiella pneumoniae	ST39	2	1	2	4	9	1	14	CG39	NDM-7	NF	NF	Col(pHAD28), IncFII(pKP91), IncX3	ybt 14; ICEKp5	NF	NF	NF	NF	NF	wzi83	KL23	O1/O2v2	NF	fyuA; irp1; irp2; iutA; mrkABCDFHIJ; ybtAEPQSTUX
	PRJEB39293	SAMEA8515154	ERR5685323	draft		Pakistan	Asia	2015-17	rectal swab	Klebsiella pneumoniae	ST70	2	6	17	1	20	10	25	CG70	NDM-1	CTX-M-15	NF	Col(pHAD28), ColRNAI, IncFIB(K), IncFIB(pNDM-Mar), IncFII(pKP91), IncHI1B(pNDM-MAR)	ybt 8; ICEKp9	NF	NF	NF	NF	NF	wzi123	KL136	O1/O2v2	NF	fyuA; irp1; irp2; iutA; mrkABCDFHIJ; ybtAEPQSTUX
	PRJEB39293	SAMEA8515160	ERR5685332	draft		Pakistan	Asia	2015-17	rectal swab	Klebsiella pneumoniae	ST20	2	3	1	1	4	4	4	CG20	NDM-1	SHV-187	NF	Col(pHAD28), IncFIB(pNDM-Mar), IncHI1B(pNDM-MAR), IncR	NF	NF	NF	NF	NF	NF	wzi33	KL64	O1/O2v1	NF	iutA; mrkABCDFHIJ
	PRJEB39293	SAMEA8515161	ERR5685333	draft		Pakistan	Asia	2015-17	rectal swab	Klebsiella pneumoniae	ST11	3	3	1	1	1	1	4	CG258	NDM-7	CTX-M-15	NF	Col(pHAD28), Col440I, IncC, IncFIB(K), IncFIB(pQil), IncFII(pKP91), IncX3	ybt 16; ICEKp12	NF	NF	NF	NF	NF	wzi24	KL24	O1/O2v1	OmpK35-40%	fyuA; irp1; irp2; iutA; mrkBCDFHIJ; ybtAEPQSTUX
	PRJEB39293	SAMEA8515163	ERR5685335	draft		Pakistan	Asia	2015-17	rectal swab	Klebsiella pneumoniae	ST3348V1	-	3	1	1	~538	1	4		NDM-7; NDM	CTX-M-15	NF	Col(pHAD28), Col440I, IncC, IncFIB(K), IncFIB(pQil), IncFII(pKP91), IncX3	ybt 16; ICEKp12	NF	NF	NF	NF	NF	wzi24	KL24	O1/O2v1	OmpK35-40%	fyuA; irp1; irp2; iutA; mrkBCDFHIJ; ybtAEPQSTUX
	PRJEB39293	SAMEA8515165	ERR5685337	draft		Pakistan	Asia	2015-17	rectal swab	Klebsiella pneumoniae	ST11	3	3	1	1	1	1	4	CG258	NDM	CTX-M-15	NF	Col(pHAD28), Col440I, IncC, IncFIB(K), IncFIB(pQil), IncFII(pKP91), IncX3	ybt 16; ICEKp12	NF	NF	NF	NF	NF	wzi24	KL24	O1/O2v1	OmpK35-40%	fyuA; irp1; irp2; iutA; mrkBCDFHIJ; ybtAEPQSTUX
	PRJEB39293	SAMEA8515167	ERR5685339	draft		Pakistan	Asia	2015-17	rectal swab	Klebsiella pneumoniae	ST70	2	6	17	1	20	10	25	CG70	NDM-1	CTX-M-15	NF	Col(pHAD28), ColRNAI, IncFIB(K), IncFIB(pNDM-Mar), IncFII(pKP91), IncHI1B(pNDM-MAR)	ybt 8; ICEKp9 (incomplete)	NF	NF	NF	NF	NF	wzi123	KL136	O1/O2v2	NF	fyuA; irp2; iutA; mrkABCDFHIJ; ybtAEPQSTUX
	PRJEB39293	SAMEA8515169	ERR5685340	draft		Pakistan	Asia	2015-17	rectal swab	Klebsiella pneumoniae	ST147	3	4	6	1	7	4	38	CG392	OXA-48	CTX-M-15	NF	Col440I, ColRNAI, IncFIB(K)(pCAV1099-114), IncFIB(pQil), IncFII(pKP91), IncL, IncR	ybt 16; ICEKp12	NF	NF	NF	NF	NF	wzi64	KL64	O1/O2v1	OmpK35-7%;OmpK36TD	fyuA; irp1; irp2; iutA; mrkABCDFHIJ; ybtAEPQSTUX
	PRJEB39293	SAMEA8515172	ERR5685342	draft		Pakistan	Asia	2015-17	rectal swab	Klebsiella pneumoniae	ST15	1	1	1	1	1	1	1	CG15	NDM; OXA-181	CTX-M-15	NF	Col(pHAD28), ColpVC, IncC, IncFIA(HI1), IncFIB(K), IncFIB(pKPHS1), IncFII(pKP91), IncX3	ybt 16; ICEKp12	NF	NF	NF	NF	NF	wzi93	KL112	O1/O2v1	OmpK35-46%	fyuA; irp1; irp2; iutA; kfuABC; mrkABCDFHIJ; ybtAEPQSTUX
	PRJEB39293	SAMEA8515174	ERR5685344	draft		Pakistan	Asia	2015-17	rectal swab	Klebsiella pneumoniae	ST15	1	1	1	1	1	1	1	CG15	NDM-1; OXA-181	CTX-M-15	NF	Col(pHAD28), ColpVC, IncC, IncFIA(HI1), IncFIB(K), IncFIB(pKPHS1), IncFII(pKP91), IncX3	ybt 16; ICEKp12	NF	NF	NF	NF	NF	wzi93	KL112	O1/O2v1	OmpK35-46%	fyuA; irp1; irp2; iutA; kfuABC; mrkABCDFHIJ; ybtAEPQSTUX
	PRJEB39293	SAMEA8515175	ERR5685345	draft		Pakistan	Asia	2015-17	rectal swab	Klebsiella pneumoniae	ST15	1	1	1	1	1	1	1	CG15	NDM-1; OXA-181	CTX-M-15	NF	Col(pHAD28), ColpVC, IncC, IncFIA(HI1), IncFIB(K), IncFIB(pKPHS1), IncFII(pKP91), IncX3	ybt 16; ICEKp12	NF	NF	NF	NF	NF	wzi93	KL112	O1/O2v1	OmpK35-46%	fyuA; irp1; irp2; iutA; kfuABC; mrkABCDFHIJ; ybtAEPQSTUX
	PRJEB39293	SAMEA8515176	ERR5685346	draft		Pakistan	Asia	2015-17	rectal swab	Klebsiella pneumoniae	ST15	1	1	1	1	1	1	1	CG15	NDM-1; OXA-181	CTX-M-15	NF	Col(pHAD28), ColpVC, IncC, IncFIA(HI1), IncFIB(K), IncFIB(pKPHS1), IncFII(pKP91), IncX3	ybt 16; ICEKp12	NF	NF	NF	NF	NF	wzi93	unknown (KL112)	O1/O2v1	OmpK35-46%	fyuA; irp1; irp2; iutA; kfuABC; mrkABCDFHIJ; ybtAEPQSTUX
	PRJEB39293	SAMEA8515177	ERR5685347	draft		Pakistan	Asia	2015-17	rectal swab	Klebsiella pneumoniae	ST15	1	1	1	1	1	1	1	CG15	NDM-1; OXA-181	CTX-M-15	NF	Col(pHAD28), ColpVC, IncC, IncFIA(HI1), IncFIB(K), IncFIB(pKPHS1), IncFII(pKP91), IncX3	ybt 16; ICEKp12	NF	NF	NF	NF	NF	wzi93	KL112	O1/O2v1	OmpK35-46%	fyuA; irp1; irp2; iutA; kfuABC; mrkABCDFHIJ; ybtAEPQSTUX
	PRJEB39293	SAMEA8515179	ERR5685349	draft		Pakistan	Asia	2015-17	rectal swab	Klebsiella pneumoniae	ST48	2	5	2	2	7	1	10	CG48	NDM-1	CTX-M-15	NF	IncC, IncFIB(K), IncFIB(pNDM-Mar), IncFII(pKP91), IncHI1B(pNDM-MAR), IncR	NF	NF	NF	NF	NF	NF	wzi2	KL2	O1/O2v1	NF	iutA; mrkABCDFHIJ
	PRJEB39293	SAMEA8515181	ERR5685351	draft		Pakistan	Asia	2015-17	rectal swab	Klebsiella pneumoniae	ST70	2	6	17	1	20	10	25	CG70	NDM-1	CTX-M-15	NF	Col(pHAD28), ColRNAI, IncFIB(K), IncFIB(pNDM-Mar), IncFII(pKP91), IncHI1B(pNDM-MAR)	ybt 8; ICEKp9	NF	NF	NF	NF	NF	wzi123	unknown (KL136)	O1/O2v2	NF	fyuA; irp1; irp2; iutA; mrkABCDFHIJ; ybtAEPQSTUX
	PRJEB39293	SAMEA8515182	ERR5685352	draft		Pakistan	Asia	2015-17	rectal swab	Klebsiella pneumoniae	ST70	2	6	17	1	20	10	25	CG70	NDM-1	CTX-M-15	NF	Col(pHAD28), ColRNAI, IncFIB(K), IncFIB(pNDM-Mar), IncFII(pKP91), IncHI1B(pNDM-MAR)	ybt 8; ICEKp9 (truncated)	NF	NF	NF	NF	NF	wzi123	unknown (KL107)	unknown (O1/O2v2)	NF	fyuA; irp1; irp2; iutA; mrkABCDFHJ; ybtAEPQSTUX
	PRJEB39293	SAMEA8515183	ERR5685353	draft		Pakistan	Asia	2015-17	rectal swab	Klebsiella pneumoniae	ST1310	14	1	2	1	21	1	1		NDM-1	CTX-M-15	NF	Col(pHAD28), IncFIA(HI1), IncFIB(K)(pCAV1099-114), IncFIB(pNDM-Mar), IncFII(pKP91), IncHI1B(pNDM-MAR)	NF	NF	NF	NF	NF	NF	wzi411	KL154	O1/O2v1	NF	iutA; mrkCDFHIJ
	PRJEB39293	SAMEA8515188	ERR5685449	draft		Pakistan	Asia	2015-17	rectal swab	Klebsiella pneumoniae	ST15	1	1	1	1	1	1	1	CG15	NDM; OXA-181	CTX-M-15	NF	Col(pHAD28), ColpVC, IncC, IncFIA(HI1), IncFIB(K), IncFIB(pKPHS1), IncFII(pKP91), IncX3	ybt 16; ICEKp12	NF	NF	NF	NF	NF	wzi93	KL112	O1/O2v1	OmpK35-46%	fyuA; irp1; irp2; iutA; kfuABC; mrkABCDFHIJ; ybtAEPQSTUX
	PRJEB39293	SAMEA8515192	ERR5685450	draft		Pakistan	Asia	2015-17	rectal swab	Klebsiella pneumoniae	ST15	1	1	1	1	1	1	1	CG15	NDM-1; OXA-181	CTX-M-15	NF	Col(pHAD28), ColpVC, IncC, IncFIB(pKPHS1), IncX3	ybt 16; ICEKp12	NF	NF	NF	NF	NF	wzi93	unknown (KL112)	O1/O2v1	OmpK35-46%	fyuA; irp1; irp2; iutA; kfuABC; mrkABCDFHIJ; ybtAEPQSTUX
	PRJEB39293	SAMEA8515195	ERR5685362	draft		Pakistan	Asia	2015-17	rectal swab	Klebsiella pneumoniae	ST15	1	1	1	1	1	1	1	CG15	NDM-1; OXA-181	CTX-M-15	NF	Col(pHAD28), ColpVC, IncC, IncFIA(HI1), IncFIB(K), IncFIB(pKPHS1), IncFII(pKP91), IncX3	ybt 16; ICEKp12	NF	NF	NF	NF	NF	wzi93	KL112	O1/O2v1	OmpK35-46%	fyuA; irp1; irp2; iutA; kfuABC; mrkABCDFHIJ; ybtAEPQSTUX
	PRJEB39293	SAMEA8515200	ERR5685451	draft		Pakistan	Asia	2015-17	rectal swab	Klebsiella pneumoniae	ST15	1	1	1	1	1	1	1	CG15	NDM-1; OXA-181	CTX-M-15	NF	Col(pHAD28), ColpVC, IncC, IncFIA(HI1), IncFIB(K), IncFIB(pKPHS1), IncFII(pKP91), IncX3	ybt 16; ICEKp12 (incomplete) (truncated)	NF	NF	NF	NF	NF	wzi93	KL112	O1/O2v1	OmpK35-46%	fyuA; irp2; iutA; kfuABC; mrkABCDHIJ; ybtAEPQSTUX
	PRJEB39293	SAMEA8515202	ERR5685368	draft		Pakistan	Asia	2015-17	rectal swab	Klebsiella pneumoniae	ST726	2	9	2	1	13	1	4	CG37	NDM-1	NF	NF	Col(pHAD28), IncFIB(K)(pCAV1099-114), IncFIB(pNDM-Mar), IncHI1B(pNDM-MAR), IncR	NF	NF	NF	NF	NF	NF	wzi37	KL143	O1/O2v2	NF	iutA; mrkABCDFHIJ
	PRJEB39293	SAMEA8515203	ERR5685452	draft		Pakistan	Asia	2015-17	rectal swab	Klebsiella pneumoniae	ST11	3	3	1	1	1	1	4	CG258	NDM-7	CTX-M-15	NF	Col(pHAD28), Col440I, IncC, IncFIB(K), IncFIB(pQil), IncFII(pKP91), IncX3	ybt 16; ICEKp12	NF	NF	NF	NF	NF	wzi24	KL24	O1/O2v1	OmpK35-40%	fyuA; irp1; irp2; iutA; mrkBCDFHIJ; ybtAEPQSTUX
	PRJEB39293	SAMEA8515204	ERR5685453	draft		Pakistan	Asia	2015-17	rectal swab	Klebsiella pneumoniae	ST726	2	9	2	1	13	1	4	CG37	NDM-1	NF	NF	Col(BS512), Col(pHAD28), IncFIB(K)(pCAV1099-114), IncFIB(pNDM-Mar), IncHI1B(pNDM-MAR)	NF	NF	NF	NF	NF	NF	wzi37	KL143	O1/O2v2	NF	iutA; mrkABCDFHIJ
	PRJEB39293	SAMEA8515208	ERR5685455	draft		Pakistan	Asia	2015-17	rectal swab	Klebsiella pneumoniae	ST15	1	1	1	1	1	1	1	CG15	NDM-1; OXA-181	CTX-M-15	NF	Col(pHAD28), ColpVC, IncC, IncFIA(HI1), IncFIB(K), IncFIB(pKPHS1), IncFII(pKP91), IncX3	ybt 16; ICEKp12 (truncated)	NF	NF	NF	NF	NF	wzi93	unknown (KL112)	O1/O2v1	OmpK35-46%	fyuA; irp1; irp2; iutA; kfuABC; mrkABCDFHIJ; ybtAEPQSTUX
	PRJEB39293	SAMEA8515210	ERR5685456	draft		Pakistan	Asia	2015-17	rectal swab	Klebsiella pneumoniae	ST48	2	5	2	2	7	1	10	CG48	NDM-1	CTX-M-15	NF	IncFIB(K), IncFIB(pNDM-Mar), IncFII(pKP91), IncHI1B(pNDM-MAR), IncR	NF	NF	NF	NF	NF	NF	wzi2	KL2	O1/O2v1	NF	iutA; mrkABCDFHIJ
	PRJEB39293	SAMEA8515211	ERR5685457	draft		Pakistan	Asia	2015-17	rectal swab	Klebsiella pneumoniae	ST48	2	5	2	2	7	1	10	CG48	NDM-1	CTX-M-15	NF	IncFIB(K), IncFIB(pNDM-Mar), IncFII(pKP91), IncHI1B(pNDM-MAR), IncR	NF	NF	NF	NF	NF	NF	wzi2	KL2	O1/O2v1	NF	iutA; mrkABCDFHIJ
	PRJEB39293	SAMEA8515212	ERR5685458	draft		Pakistan	Asia	2015-17	rectal swab	Klebsiella pneumoniae	ST611	5	1	5	1	7	11	24		NDM-1	NF	NF	Col(pHAD28), FIA(pBK30683), IncFIB(K), IncFIB(pNDM-Mar), IncFII(pKP91), IncHI1B(pNDM-MAR)	NF	NF	NF	NF	NF	NF	NF	unknown (KL34)	O1/O2v2	NF	iutA; mrkABCDFHIJ
	PRJEB39293	SAMEA8515213	ERR5685459	draft		Pakistan	Asia	2015-17	rectal swab	Klebsiella pneumoniae	ST11	3	3	1	1	1	1	4	CG258	NDM	CTX-M	NF	Col(pHAD28), Col440I, IncC, IncFIB(K), IncFIB(pQil), IncFII(pKP91), IncX3	ybt 16; ICEKp12	NF	NF	NF	NF	NF	wzi24	KL24	O1/O2v1	OmpK35-40%	fyuA; irp1; irp2; iutA; mrkBCDFHIJ; ybtAEPQSTUX
	PRJEB39293	SAMEA8515214	ERR5685460	draft		Pakistan	Asia	2015-17	rectal swab	Klebsiella pneumoniae	ST48	2	5	2	2	7	1	10	CG48	NDM-1	NF	NF	IncFIB(K), IncFIB(pNDM-Mar), IncFII(pKP91), IncHI1B(pNDM-MAR), IncR	NF	NF	NF	NF	NF	NF	wzi2	KL2	O1/O2v1	NF	iutA; mrkABCDFHIJ
	PRJEB39293	SAMEA8515216	ERR5685373	draft		Pakistan	Asia	2015-17	rectal swab	Klebsiella pneumoniae	ST15	1	1	1	1	1	1	1	CG15	NDM-1; OXA-181	CTX-M-15	NF	Col(pHAD28), ColpVC, IncC, IncFIA(HI1), IncFIB(K), IncFIB(pKPHS1), IncFII(pKP91), IncX3, IncX4	ybt 16; ICEKp12	NF	NF	NF	NF	NF	wzi93	unknown (KL107)	O1/O2v1	OmpK35-46%	fyuA; irp1; irp2; iutA; kfuABC; mrkABCDFHIJ; ybtAEPQSTUX
	PRJEB39293	SAMEA8515217	ERR5685461	draft		Pakistan	Asia	2015-17	rectal swab	Klebsiella pneumoniae	ST15	1	1	1	1	1	1	1	CG15	NDM-1; OXA-181	CTX-M-15	NF	Col(pHAD28), ColpVC, IncC, IncFIA(HI1), IncFIB(K), IncFIB(pKPHS1), IncFII(pKP91), IncX3, IncX4	ybt 16; ICEKp12	NF	NF	NF	NF	NF	wzi93	KL112	O1/O2v1	OmpK35-46%	fyuA; irp1; irp2; iutA; kfuABC; mrkABCDFHIJ; ybtAEPQSTUX
	PRJEB39293	SAMEA8515218	ERR5685462	draft		Pakistan	Asia	2015-17	rectal swab	Klebsiella pneumoniae	ST15V3	1	1	1	1	~1 (1 mismatch)	1	1		NDM-1; OXA-181	CTX-M-15	NF	Col(pHAD28), ColpVC, IncC, IncFIA(HI1), IncFIB(K), IncFIB(pKPHS1), IncFII(pKP91), IncX3, IncX4	ybt 16; ICEKp12	NF	NF	NF	NF	NF	wzi93	KL112	O1/O2v1	OmpK35-46%	fyuA; irp1; irp2; iutA; kfuABC; mrkABCDFHIJ; ybtAEPQSTUX
	PRJEB39293	SAMEA8515220	ERR5685463	draft		Pakistan	Asia	2015-17	rectal swab	Klebsiella pneumoniae	ST11	3	3	1	1	1	1	4	CG258	NDM-7	CTX-M-15	NF	Col(pHAD28), Col440I, IncC, IncFIB(K), IncFIB(pQil), IncFII(pKP91), IncX3	ybt 16; ICEKp12	NF	NF	NF	NF	NF	wzi24	KL24	O1/O2v1	OmpK35-40%	fyuA; irp1; irp2; iutA; mrkBCDFHIJ; ybtAEPQSTUX
	PRJEB39293	SAMEA8515221	ERR5685464	draft		Pakistan	Asia	2015-17	rectal swab	Klebsiella pneumoniae	ST20	2	3	1	1	4	4	4	CG20	NDM-1	NF	NF	IncC	NF	NF	NF	NF	NF	NF	wzi368	KL134	O3/O3a	NF	iutA; mrkABCDFHIJ
	PRJEB39293	SAMEA8515222	ERR5685375	draft		Pakistan	Asia	2015-17	rectal swab	Klebsiella pneumoniae	ST29	2	3	2	2	6	4	4	CG29	NDM-1	CTX-M-15; SHV-187	NF	IncFIA(HI1), IncFIB(pNDM-Mar), IncHI1B(pNDM-MAR)	ybt 14; ICEKp5	NF	NF	NF	NF	NF	wzi19	unknown (KL19)	O1/O2v2	NF	fyuA; irp1; irp2; iutA; mrkABCDFHIJ; ybtAEPQSTUX
	PRJEB39293	SAMEA8515223	ERR5685465	draft		Pakistan	Asia	2015-17	rectal swab	Klebsiella pneumoniae	ST15	1	1	1	1	1	1	1	CG15	NDM-1; OXA-181	CTX-M-15	NF	Col(pHAD28), ColpVC, IncC, IncFIA(HI1), IncFIB(K), IncFIB(pKPHS1), IncFII(pKP91), IncX3, IncX4	ybt 16; ICEKp12	NF	NF	NF	NF	NF	wzi93	KL112	O1/O2v1	OmpK35-46%	fyuA; irp1; irp2; iutA; kfuABC; mrkABCDFHIJ; ybtAEPQSTUX
	PRJEB39293	SAMEA8515225	ERR5685466	draft		Pakistan	Asia	2015-17	rectal swab	Klebsiella pneumoniae	ST15	1	1	1	1	1	1	1	CG15	NDM-1; OXA-181	CTX-M-15	NF	Col(pHAD28), ColpVC, IncC, IncFIA(HI1), IncFIB(K), IncFIB(pKPHS1), IncFII(pKP91), IncX3	ybt 16; ICEKp12	NF	NF	NF	NF	NF	wzi93	KL112	O1/O2v1	OmpK35-46%	fyuA; irp1; irp2; iutA; kfuABC; mrkABCDFHIJ; ybtAEPQSTUX
	PRJEB39293	SAMEA8515226	ERR5685377	draft		Pakistan	Asia	2015-17	rectal swab	Klebsiella pneumoniae	ST48	2	5	2	2	7	1	10	CG48	NDM-1	NF	NF	IncFIB(pNDM-Mar), IncHI1B(pNDM-MAR), IncR	NF	NF	NF	NF	NF	NF	wzi2	unknown (KL2)	O1/O2v1	NF	iutA; mrkABCDFHIJ
	PRJEB39293	SAMEA8515227	ERR5685467	draft		Pakistan	Asia	2015-17	rectal swab	Klebsiella pneumoniae	ST20	2	3	1	1	4	4	4	CG20	NDM-1	SHV-187	NF	Col(pHAD28), IncFIB(K)(pCAV1099-114), IncFIB(pNDM-Mar), IncHI1B(pNDM-MAR), IncR	NF	NF	NF	NF	NF	NF	wzi33	KL64	O1/O2v1	NF	iutA; mrkABCDFHIJ
	PRJEB39293	SAMEA8515228	ERR5685468	draft		Pakistan	Asia	2015-17	rectal swab	Klebsiella pneumoniae	ST1317	2	1	1	35	27	4	4	CG1317	NDM-1	NF	NF	Col(pHAD28), FII(pBK30683), IncFIB(K), IncFIB(pNDM-Mar), IncFII(pKP91), IncHI1B(pNDM-MAR)	NF	NF	NF	NF	NF	NF	wzi9	KL9	O1/O2v2	NF	iutA; kfuABC; mrkABCDFHIJ
	PRJEB39293	SAMEA8515229	ERR5685378	draft		Pakistan	Asia	2015-17	rectal swab	Klebsiella pneumoniae	ST29	2	3	2	2	6	4	4	CG29	NDM-1	CTX-M-15; SHV-187	NF	FII(pBK30683), IncFIA(HI1), IncFIB(pNDM-Mar), IncHI1B(pNDM-MAR)	ybt 14; ICEKp5	NF	NF	NF	NF	NF	wzi19	unknown (KL107)	unknown (O1/O2v2)	NF	fyuA; irp1; irp2; iutA; mrkABCDFHIJ; ybtAEPQSTUX
	PRJEB39293	SAMEA8515232	ERR5685469	draft		Pakistan	Asia	2015-17	rectal swab	Klebsiella pneumoniae	ST20	2	3	1	1	4	4	4	CG20	NDM-1	SHV-187	NF	Col(pHAD28), IncFIB(pNDM-Mar), IncHI1B(pNDM-MAR), IncR	NF	NF	NF	NF	NF	NF	wzi33	KL64	O1/O2v1	NF	iutA; mrkABCDFHIJ
	PRJEB39293	SAMEA8515233	ERR5685470	draft		Pakistan	Asia	2015-17	rectal swab	Klebsiella pneumoniae	ST48	2	5	2	2	7	1	10	CG48	NDM-1	CTX-M-15	NF	IncFIB(K), IncFIB(pNDM-Mar), IncHI1B(pNDM-MAR), IncR	NF	NF	NF	NF	NF	NF	wzi2	KL2	O1/O2v1	NF	iutA; mrkABCDFHIJ
	PRJEB39293	SAMEA8515234	ERR5685471	draft		Pakistan	Asia	2015-17	rectal swab	Klebsiella pneumoniae	ST15	1	1	1	1	1	1	1	CG15	NDM-1; OXA-181	CTX-M-15	NF	Col(pHAD28), ColpVC, IncC, IncFIA(HI1), IncFIB(K), IncFIB(pKPHS1), IncFII(pKP91), IncX3	ybt 16; ICEKp12	NF	NF	NF	NF	NF	wzi93	KL112	O1/O2v1	OmpK35-46%	fyuA; irp1; irp2; iutA; kfuABC; mrkABCDFHIJ; ybtAEPQSTUX
	PRJEB39293	SAMEA8515237	ERR5685474	draft		Pakistan	Asia	2015-17	rectal swab	Klebsiella pneumoniae	ST15	1	1	1	1	1	1	1	CG15	NDM-1; OXA-181	CTX-M-15	NF	Col(pHAD28), ColpVC, IncC, IncFIA(HI1), IncFIB(K), IncFIB(pKPHS1), IncFII(pKP91), IncX3, IncX4	ybt 16; ICEKp12	NF	NF	NF	NF	NF	wzi93	KL112	O1/O2v1	OmpK35-46%	fyuA; irp1; irp2; iutA; kfuABC; mrkABCDFHIJ; ybtAEPQSTUX
	PRJEB39293	SAMEA8515238	ERR5685381	draft		Pakistan	Asia	2015-17	rectal swab	Klebsiella pneumoniae	ST20	2	3	1	1	4	4	4	CG20	NDM-1	SHV-187	NF	Col(pHAD28), IncFIB(K)(pCAV1099-114), IncFIB(pNDM-Mar), IncHI1B(pNDM-MAR), IncR	NF	NF	NF	NF	NF	NF	wzi33	unknown (KL64)	O1/O2v1	NF	iutA; mrkABCDFHIJ
	PRJEB39293	SAMEA8515239	ERR5685382	draft		Pakistan	Asia	2015-17	rectal swab	Klebsiella pneumoniae	ST15	1	1	1	1	1	1	1	CG15	NDM-1; OXA-181	CTX-M-15	NF	Col(pHAD28), ColpVC, IncC, IncFIA(HI1), IncFIB(K), IncFIB(pKPHS1), IncFII(pKP91), IncX3, IncX4	ybt 16; ICEKp12	NF	NF	NF	NF	NF	wzi93	unknown (KL112)	O1/O2v1	OmpK35-46%	fyuA; irp1; irp2; iutA; kfuABC; mrkABCDFHIJ; ybtAEPQSTUX
	PRJEB39293	SAMEA8515240	ERR5685383	draft		Pakistan	Asia	2015-17	rectal swab	Klebsiella pneumoniae	ST29	2	3	2	2	6	4	4	CG29	NDM-1	CTX-M-15; SHV-187	NF	FII(pBK30683), IncFIA(HI1), IncFIB(pNDM-Mar), IncHI1B(pNDM-MAR)	ybt 14; ICEKp5	NF	NF	NF	NF	NF	wzi19	KL19	O1/O2v2	NF	fyuA; irp1; irp2; iutA; mrkABCDFHIJ; ybtAEPQSTUX
	PRJEB39293	SAMEA8515244	ERR5685386	draft		Pakistan	Asia	2015-17	rectal swab	Klebsiella pneumoniae	ST15	1	1	1	1	1	1	1	CG15	NDM-1; OXA-181	CTX-M-15	NF	Col(pHAD28), ColpVC, IncC, IncFIA(HI1), IncFIB(K), IncFIB(pKPHS1), IncFII(pKP91), IncX3, IncX4	ybt 16; ICEKp12	NF	NF	NF	NF	NF	wzi93	KL112	O1/O2v1	OmpK35-46%	fyuA; irp1; irp2; iutA; kfuABC; mrkABCDFHIJ; ybtAEPQSTUX
	PRJEB39293	SAMEA8515248	ERR5685475	draft		Pakistan	Asia	2015-17	rectal swab	Klebsiella pneumoniae	ST20	2	3	1	1	4	4	4	CG20	NDM-1	SHV-187	NF	Col(pHAD28), IncFIB(pNDM-Mar), IncHI1B(pNDM-MAR), IncR	NF	NF	NF	NF	NF	NF	wzi33	KL64	O1/O2v1	NF	iutA; mrkABCDFHIJ
	PRJEB39293	SAMEA8515249	ERR5685476	draft		Pakistan	Asia	2015-17	rectal swab	Klebsiella pneumoniae	ST147	3	4	6	1	7	4	38	CG392	OXA-48	CTX-M-15	NF	Col(pHAD28), ColRNAI, IncFIB(pQil), IncFII(pKP91), IncL, IncR	ybt 16; ICEKp12	NF	NF	NF	NF	NF	wzi64	KL64	O1/O2v1	OmpK35-7%;OmpK36TD	fyuA; irp1; irp2; iutA; mrkABCDFHIJ; ybtAEPQSTUX
	PRJEB39293	SAMEA8515255	ERR5685477	draft		Pakistan	Asia	2015-17	rectal swab	Klebsiella pneumoniae	ST15	1	1	1	1	1	1	1	CG15	NDM-1; OXA-181	CTX-M-15	NF	Col(pHAD28), ColpVC, IncC, IncFIA(HI1), IncFIB(pKPHS1), IncX3	ybt 16; ICEKp12	NF	NF	NF	NF	NF	wzi93	KL112	O1/O2v1	OmpK35-46%	fyuA; irp1; irp2; iutA; kfuABC; mrkABCDFHIJ; ybtAEPQSTUX
	PRJEB39293	SAMEA8515257	ERR5685478	draft		Pakistan	Asia	2015-17	rectal swab	Klebsiella pneumoniae	ST1322	2	5	121	8	180	1	6		NDM-1	CTX-M-15	NF	IncFIA(HI1), IncFIB(K)(pCAV1099-114), IncFIB(pNDM-Mar), IncFII(pKP91), IncHI1B(pNDM-MAR)	NF	NF	NF	NF	NF	NF	wzi372	KL139	O1/O2v1	NF	iutA; mrkABCDFHIJ
	PRJEB39293	SAMEA8515260	ERR5685398	draft		Pakistan	Asia	2015-17	rectal swab	Klebsiella pneumoniae	ST29	2	3	2	2	6	4	4	CG29	NDM-1	CTX-M-15; SHV-187	NF	FII(pBK30683), IncFIA(HI1), IncFIB(pNDM-Mar), IncHI1B(pNDM-MAR)	ybt 14; ICEKp5	NF	NF	NF	NF	NF	wzi19	KL19	O1/O2v2	NF	fyuA; irp1; irp2; iutA; mrkABCDFHIJ; ybtAEPQSTUX
	PRJEB39293	SAMEA8515261	ERR5685479	draft		Pakistan	Asia	2015-17	rectal swab	Klebsiella pneumoniae	ST15	1	1	1	1	1	1	1	CG15	NDM-1; OXA-181	CTX-M-15	NF	Col(pHAD28), ColpVC, IncC, IncFIB(K), IncFIB(pKPHS1), IncFII(pKP91), IncX3	ybt 16; ICEKp12	NF	NF	NF	NF	NF	wzi93	KL112	O1/O2v1	OmpK35-46%	fyuA; irp1; irp2; iutA; kfuABC; mrkABCDFHIJ; ybtAEPQSTUX
	PRJEB39293	SAMEA8515262	ERR5685480	draft		Pakistan	Asia	2015-17	rectal swab	Klebsiella pneumoniae	ST70	2	6	17	1	20	10	25	CG70	NDM-1	CTX-M-15	NF	Col(pHAD28), ColRNAI, IncFIB(K), IncFIB(pNDM-Mar), IncFII(pKP91), IncHI1B(pNDM-MAR)	ybt 8; ICEKp9	NF	NF	NF	NF	NF	wzi123	KL136	O1/O2v2	NF	fyuA; irp1; irp2; iutA; mrkABCDFHIJ; ybtAEPQSTUX
	PRJEB39293	SAMEA8515263	ERR5685481	draft		Pakistan	Asia	2015-17	rectal swab	Klebsiella pneumoniae	ST4981	4	1	1	1	4	4	23		NDM-1	NF	NF	IncFIB(K), IncFIB(pKPHS1), IncFIB(pNDM-Mar), IncFII(pKP91), IncHI1B(pNDM-MAR), IncR	NF	NF	NF	NF	NF	NF	NF	KL173	O3b	NF	iutA; mrkABDFHI
	PRJEB39293	SAMEA8515267	ERR5685330	draft		Pakistan	Asia	2015-17	rectal swab	Klebsiella pneumoniae	ST29	2	3	2	2	6	4	4	CG29	NDM-1	CTX-M-15; SHV-187	NF	FII(pBK30683), IncFIA(HI1), IncFIB(pNDM-Mar), IncHI1B(pNDM-MAR)	ybt 14; ICEKp5	NF	NF	NF	NF	NF	wzi19	unknown (KL19)	O1/O2v2	NF	fyuA; irp1; irp2; iutA; mrkABCDFHIJ; ybtAEPQSTUX
	PRJEB39293	SAMEA8515269	ERR5685484	draft		Pakistan	Asia	2015-17	rectal swab	Klebsiella pneumoniae	ST11	3	3	1	1	1	1	4	CG258	NDM	CTX-M-15	NF	Col(pHAD28), Col440I, IncC, IncFIB(K), IncFIB(pQil), IncFII(pKP91), IncX3	ybt 16; ICEKp12	NF	NF	NF	NF	NF	wzi24	KL24	O1/O2v1	OmpK35-40%	fyuA; irp1; irp2; iutA; mrkBCDFHIJ; ybtAEPQSTUX
	PRJEB39293	SAMEA8515272	ERR5685485	draft		Pakistan	Asia	2015-17	rectal swab	Klebsiella pneumoniae	ST15	1	1	1	1	1	1	1	CG15	NDM-1; OXA-181	CTX-M-15	NF	Col(pHAD28), ColpVC, IncC, IncFIA(HI1), IncFIB(K), IncFIB(pKPHS1), IncFII(pKP91), IncX3	ybt 16; ICEKp12	NF	NF	NF	NF	NF	wzi93	KL112	O1/O2v1	OmpK35-46%	fyuA; irp1; irp2; iutA; kfuABC; mrkABCDFHIJ; ybtAEPQSTUX
	PRJEB44870	SAMEA8719955	ERR5903322	draft	GCA_021878755.1	Greece	Europe	2013-09-25	-	Klebsiella pneumoniae	ST17	2	1	1	1	4	4	4	CG20	VIM-12	NF	NF	Col(pHAD28), IncHI2, IncHI2A, IncR, pKPC-CAV1321	NF	NF	NF	NF	NF	NF	wzi186	KL2	O1/O2v2	NF	iutA; mrkABCDFHIJ
	PRJNA849273	SAMN06909164	SRR6958783	draft	GCA_002164795.1	China: Sichuan	Asia	2017-01	-	Klebsiella pneumoniae	ST37	2	9	2	1	13	1	16	CG37	NDM-1	CTX-M-55	NF	Col440I, IncFIB(K), IncFII(pKP91), IncI1-I(Alpha), IncN	NF	NF	NF	NF	NF	NF	wzi96	KL38	O3b	NF	iutA; mrkABCDFHIJ
	PRJNA849273	SAMN06909165	SRR6958789	draft	GCA_002164765.1	China: Sichuan	Asia	2017-01	-	Klebsiella pneumoniae	ST37	2	9	2	1	13	1	16	CG37	NDM-1	CTX-M-55	NF	Col440I, IncFIB(K), IncFII(pKP91), IncI1-I(Alpha), IncN	NF	NF	NF	NF	NF	NF	wzi96	KL38	O3b	NF	iutA; mrkABCDFHIJ
	PRJNA849273	SAMN07609084	SRR6958790	draft	GCA_002853515.1	China: Sichuan	Asia	2017	-	Klebsiella pneumoniae	ST37	2	9	2	1	13	1	16	CG37	NDM-1	CTX-M-55	NF	Col440I, IncFIB(K), IncFII(pKP91), IncI1-I(Alpha), IncN	NF	NF	NF	NF	NF	NF	wzi96	KL38	O3b	NF	iutA; mrkABCDFHIJ
	PRJNA849273	SAMN07609085	SRR6958788	draft	GCA_002853535.1	China: Sichuan	Asia	2017	-	Klebsiella pneumoniae	ST37	2	9	2	1	13	1	16	CG37	NDM-1	CTX-M-55	NF	Col440I, IncFIB(K), IncFII(pKP91), IncI1-I(Alpha), IncN	NF	NF	NF	NF	NF	NF	wzi96	KL38	O3b	NF	iutA; mrkABCDFHIJ
	PRJNA849273	SAMN07609086	SRR6958787	draft	GCA_002850595.1	China: Sichuan	Asia	2017	-	Klebsiella pneumoniae	ST37	2	9	2	1	13	1	16	CG37	NDM-1	CTX-M-55	NF	Col440I, IncFIB(K), IncFII(pKP91), IncI1-I(Alpha), IncN	NF	NF	NF	NF	NF	NF	wzi96	KL38	O3b	NF	iutA; mrkABCDFHIJ
	PRJNA849273	SAMN07609093	SRR6958763	draft	GCA_002853355.1	China: Sichuan	Asia	2017	-	Klebsiella pneumoniae	ST37	2	9	2	1	13	1	16	CG37	NDM-5	CTX-M-15	NF	Col(pHAD28), IncFII(pKP91), IncX3	ybt 10; ICEKp4	NF	NF	NF	NF	NF	wzi96	KL38	O3b	NF	fyuA; irp1; irp2; iutA; mrkABCDFHIJ; ybtAEPQSTUX
	PRJNA849273	SAMN08624695	SRR6958753	draft	GCA_003036505.1	China: Neijiang, Sichuan	Asia	2016-10-25	-	Klebsiella pneumoniae	ST54	2	1	1	13	16	15	4		IMP-4	CTX-M-14	NF	Col440I, IncFIB(K)(pCAV1099-114), IncFII(pKP91), IncHI1B(pNDM-MAR), IncN, IncR	NF	NF	NF	NF	NF	NF	wzi14	KL14	O3b	NF	iutA; mrkABCDFHIJ
	PRJNA849273	SAMN08624697	SRR6958755	draft	GCA_003036485.1	China: Neijiang, Sichuan	Asia	2016-12-29	-	Klebsiella pneumoniae	ST628	2	60	11	1	4	8	24	CG628	IMP-4	SFO-1	NF	Col440I, Col440II, IncFIB(K)(pCAV1099-114), IncFII, IncHI1B(pNDM-MAR), IncR, repA(pKOX)	NF	NF	NF	NF	NF	NF	wzi426	KL123	O3b	NF	iutA; mrkABCDFHIJ
	PRJNA684006	SAMN17051552	SRR13237632	draft		India: Kolkata	Asia	2014-04-14	blood	Klebsiella pneumoniae	ST15	1	1	1	1	1	1	1	CG15	NDM-1	CTX-M-15	NF	Col(pHAD28), IncC, IncFIB(pKPHS1), IncFIB(pNDM-Mar), IncFIB(pQil), IncFII(pKP91), IncHI1B(pNDM-MAR)	ybt 16; ICEKp12	NF	iuc 1	iro 1	rmp 1; KpVP-1	rmpA2_4*-34%	wzi93	KL112	O1/O2v1	NF	fyuA; iroBCDN; irp1; irp2; iucABCD; iutA; kfuABC; mrkABCDFHIJ; rmpA; rmpA2; ybtAEPQSTUX
	PRJNA684006	SAMN17051553	SRR13237631	draft		India: Kolkata	Asia	2016-03-16	blood	Klebsiella pneumoniae	ST11	3	3	1	1	1	1	4	CG258	NDM-1	CTX-M-15	NF	Col(BS512), Col(pHAD28), ColpVC, IncFIB(pNDM-Mar), IncFIB(pQil), IncFII(pCRY), IncFII(pKP91), IncHI1B(pNDM-MAR)	ybt 9; ICEKp3	NF	iuc 1	iro 1	rmp 1; KpVP-1 (truncated)	rmpA2_4*-34%	wzi141	KL25	O5	OmpK35-43%	fyuA; iroBCDN; irp1; irp2; iucABCD; iutA; mrkABCDFHIJ; rmpA; rmpA2; ybtAEPQSTUX
	PRJNA741733	SAMN19901803		draft	GCA_021278145.1	Pakistan	Asia	2019-10-15	blood	Klebsiella pneumoniae	ST147	3	4	6	1	7	4	38	CG392	OXA-48	CTX-M-15	NF	Col(MG828), Col(pHAD28), Col440I, ColRNAI, IncFIB(K)(pCAV1099-114), IncL, IncR	ybt 16; ICEKp12	NF	NF	NF	NF	NF	wzi64	unknown (KL64)	O1/O2v1	OmpK35-7%;OmpK36TD	fyuA; irp1; irp2; iutA; mrkABCDFHIJ; ybtAEPQSTUX
	PRJNA767644	SAMN21922836		draft	GCA_021503755.1	Bangladesh	Asia	2016	rectal swab	Klebsiella pneumoniae	ST14	1	6	1	1	1	1	1	CG15	NDM-1; OXA-232	CTX-M-15	NF	Col(pHAD28), ColKP3, IncFIB(pNDM-Mar), IncFIB(pQil), IncFII(pKP91), IncHI1B(pNDM-MAR)	ybt 14; ICEKp5	NF	NF	NF	NF	NF	wzi64	KL64	O1/O2v1	OmpK35-48%;OmpK36GD	fyuA; irp1; irp2; iutA; kfuABC; mrkABCDFHIJ; ybtAEPQSTUX
	PRJNA767644	SAMN21922839		draft	GCA_021503675.1	Bangladesh	Asia	2016	rectal swab	Klebsiella pneumoniae	ST11	3	3	1	1	1	1	4	CG258	NDM-1	CTX-M-15	NF	Col(pHAD28), ColpVC, IncC, IncFIB(pQil), IncFII(pKP91)	ybt 16; ICEKp12	NF	NF	NF	NF	NF	wzi24	KL24	O1/O2v1	OmpK35-40%	fyuA; irp1; irp2; iutA; mrkABCDFHIJ; ybtAEPQSTUX
	PRJNA767644	SAMN21922850		draft	GCA_021503395.1	Bangladesh	Asia	2016	rectal swab	Klebsiella pneumoniae	ST244	2	5	1	1	1	1	24		NDM-1	CTX-M-15	NF	IncFIA(HI1), IncFIB(K)	ybt 9; ICEKp3	NF	NF	NF	NF	NF	wzi173	KL155	OL101	NF	fyuA; irp1; irp2; iutA; mrkABCDFHIJ; ybtAEPQSTUX
	PRJNA767644	SAMN21922855		draft	GCA_021503375.1	Bangladesh	Asia	2016	rectal swab	Klebsiella quasipneumoniae	ST1998	18	22	26	61	231	20	320		NDM-7	NF	NF	Col(BS512), Col(pHAD28), IncFIB(K), IncFII(pKP91), IncX3	NF	NF	NF	NF	NF	NF	NF	unknown (KL68)	O3/O3a	OmpK35-34%	iutA; kfuABC; mrkABCDFHIJ
	PRJNA767644	SAMN21922856		draft	GCA_021503305.1	Bangladesh	Asia	2016	rectal swab	Klebsiella pneumoniae	ST394	2	9	2	1	13	1	82	CG896	NDM-5	CTX-M-15	NF	Col(pHAD28), IncFIB(K), IncFII, IncFII(pKP91), IncR	NF	NF	NF	NF	NF	NF	wzi59	KL3	O1/O2v2	NF	iutA; mrkABCDFHIJ
	PRJNA767644	SAMN21922857		draft	GCA_021503315.1	Bangladesh	Asia	2016	rectal swab	Klebsiella pneumoniae	ST394	2	9	2	1	13	1	82	CG896	NDM-5	CTX-M-15	NF	Col(pHAD28), IncFIB(K), IncFII, IncFII(pKP91), IncR	NF	NF	NF	NF	NF	NF	wzi59	KL3	O1/O2v2	NF	iutA; mrkABCDFHIJ
	PRJNA767644	SAMN21922867		draft	GCA_021503115.1	Pakistan	Asia	2016	rectal swab	Klebsiella pneumoniae	ST11	3	3	1	1	1	1	4	CG258	NDM-4; NDM	CTX-M-15	NF	Col(pHAD28), Col440I, IncC, IncFIB(K), IncFIB(pQil), IncFII(pKP91), IncX3	ybt 16; ICEKp12	NF	NF	NF	NF	NF	wzi24	KL24	O1/O2v1	OmpK35-40%	fyuA; irp1; irp2; iutA; mrkBCDFHIJ; ybtAEPQSTUX
	PRJNA767644	SAMN21922871		draft	GCA_021503035.1	Pakistan	Asia	2016	rectal swab	Klebsiella pneumoniae	ST11	3	3	1	1	1	1	4	CG258	NDM-7	CTX-M-15	NF	Col(pHAD28), Col440I, IncC, IncFIB(K), IncFIB(pQil), IncFII(pKP91)	ybt 16; ICEKp12	NF	NF	NF	NF	NF	wzi24	KL24	O1/O2v1	OmpK35-40%	fyuA; irp1; irp2; iutA; mrkBCDFHIJ; ybtAEPQSTUX
	PRJNA767644	SAMN21922873		draft	GCA_021502995.1	Pakistan	Asia	2016	rectal swab	Klebsiella pneumoniae	ST11	3	3	1	1	1	1	4	CG258	NDM-1; NDM-7	CTX-M-15	NF	Col(pHAD28), Col440I, IncC, IncFIB(K), IncFIB(pQil), IncFII(pKP91), IncX3	ybt 16; ICEKp12	NF	NF	NF	NF	NF	wzi24	KL24	O1/O2v1	OmpK35-40%	fyuA; irp1; irp2; iutA; mrkBCDFHIJ; ybtAEPQSTUX
	PRJNA767644	SAMN21922874		draft	GCA_021502955.1	Pakistan	Asia	2016	rectal swab	Klebsiella pneumoniae	ST48	2	5	2	2	7	1	10	CG48	NDM-1	NF	NF	IncFIB(pNDM-Mar), IncHI1B(pNDM-MAR), IncR	NF	NF	NF	NF	NF	NF	wzi2	KL2	O1/O2v1	NF	iutA; mrkABCDFHIJ
	PRJNA767644	SAMN21922876		draft	GCA_021502945.1	Pakistan	Asia	2016	rectal swab	Klebsiella pneumoniae	ST20	2	3	1	1	4	4	4	CG20	NDM-1	SHV-187	NF	Col(pHAD28), IncFIB(K)(pCAV1099-114), IncFIB(pNDM-Mar), IncHI1B(pNDM-MAR), IncR	NF	NF	NF	NF	NF	NF	wzi33	KL64	O1/O2v1	NF	iutA; mrkABCDFHIJ
	PRJNA767644	SAMN21922879		draft	GCA_021502915.1	Pakistan	Asia	2016	rectal swab	Klebsiella pneumoniae	ST15	1	1	1	1	1	1	1	CG15	NDM-1; OXA-181	CTX-M-15	NF	Col(pHAD28), ColpVC, IncC, IncFIA(HI1), IncFIB(K), IncFII(pKP91), IncX3	ybt 16; ICEKp12	NF	NF	NF	NF	NF	wzi93	KL112	O1/O2v1	OmpK35-46%	fyuA; irp1; irp2; iutA; kfuABC; mrkABCDFHIJ; ybtAEPQSTUX
	PRJNA804332	SAMN25722243	SRR17931064	draft	GCA_022308115.1	Kenya: Nairobi	Africa	2019-02-25	-	Klebsiella pneumoniae	ST17	2	1	1	1	4	4	4	CG20	NDM-5	CTX-M-15	NF	Col(pHAD28), IncFIB(K), IncFIB(pNDM-Mar), IncHI1B(pNDM-MAR), IncX3	NF	NF	NF	NF	NF	NF	wzi141	KL25	O5	NF	iutA; mrkHI
	PRJNA804332	SAMN25722244	SRR17931053	draft	GCA_022308195.1	Kenya: Nairobi	Africa	2019-03-25	-	Klebsiella pneumoniae	ST17	2	1	1	1	4	4	4	CG20	NDM-5	CTX-M-15	NF	Col(pHAD28), IncFIB(K), IncFIB(pNDM-Mar), IncHI1B(pNDM-MAR), IncX3, pKPC-CAV1193	NF	NF	NF	NF	NF	NF	wzi141	KL25	O5	NF	iutA; mrkHI
	PRJNA804332	SAMN25722245	SRR17931052	draft	GCA_022303755.1	Kenya: Nairobi	Africa	2019-03-25	-	Klebsiella pneumoniae	ST17	2	1	1	1	4	4	4	CG20	NDM-5	CTX-M-15	NF	Col(pHAD28), IncFIB(pNDM-Mar), IncHI1B(pNDM-MAR), IncX3, pKPC-CAV1193	NF	NF	NF	NF	NF	NF	wzi141	KL25	O5	NF	iutA; mrkHI
	PRJNA804332	SAMN25722246	SRR17931051	draft	GCA_022308215.1	Kenya: Nairobi	Africa	2019-04-02	-	Klebsiella pneumoniae	ST17	2	1	1	1	4	4	4	CG20	NDM-5	CTX-M-15	NF	Col(pHAD28), IncFIB(K), IncFIB(pNDM-Mar), IncHI1B(pNDM-MAR), IncX3, pKPC-CAV1193	NF	NF	NF	NF	NF	NF	wzi141	KL25	O5	NF	iutA; mrkHI
	PRJNA804332	SAMN25722247	SRR17931050	draft	GCA_022302715.1	Kenya: Nairobi	Africa	2019-04-05	-	Klebsiella pneumoniae	ST17	2	1	1	1	4	4	4	CG20	NDM-5	NF	NF	Col(pHAD28), IncFIB(pNDM-Mar), IncHI1B(pNDM-MAR), IncX3, pKPC-CAV1193	NF	NF	NF	NF	NF	NF	wzi141	KL25	O5	NF	iutA; mrkHI
	PRJNA804332	SAMN25722248	SRR17931032	draft	GCA_022308295.1	Kenya: Nairobi	Africa	2019-04-05	-	Klebsiella pneumoniae	ST17	2	1	1	1	4	4	4	CG20	NDM-5	CTX-M-15	NF	Col(pHAD28), IncFIB(K), IncFIB(pNDM-Mar), IncHI1B(pNDM-MAR), IncX3, pKPC-CAV1193	NF	NF	NF	NF	NF	NF	wzi141	KL25	O5	NF	iutA; mrkHI
	PRJNA804332	SAMN25722249	SRR17931031	draft	GCA_022304775.1	Kenya: Nairobi	Africa	2019-04-10	-	Klebsiella pneumoniae	ST17	2	1	1	1	4	4	4	CG20	NDM-5	CTX-M-15	NF	Col(pHAD28), IncFIB(K), IncFIB(pNDM-Mar), IncHI1B(pNDM-MAR), IncX3, pKPC-CAV1193	NF	NF	NF	NF	NF	NF	wzi141	KL25	O5	NF	iutA; mrkHI
	PRJNA804332	SAMN25722250	SRR17931030	draft	GCA_022305735.1	Kenya: Nairobi	Africa	2019-04-15	-	Klebsiella pneumoniae	ST17	2	1	1	1	4	4	4	CG20	NDM-5	CTX-M-15	NF	Col(pHAD28), IncFIB(pNDM-Mar), IncHI1B(pNDM-MAR), IncX3	NF	NF	NF	NF	NF	NF	wzi141	KL25	O5	NF	iutA; mrkHI
	PRJNA804332	SAMN25722251	SRR17931029	draft	GCA_022304755.1	Kenya: Nairobi	Africa	2019-04-16	-	Klebsiella pneumoniae	ST17	2	1	1	1	4	4	4	CG20	NDM-5	CTX-M-15	NF	Col(pHAD28), IncFIB(pNDM-Mar), IncHI1B(pNDM-MAR), IncX3	NF	NF	NF	NF	NF	NF	wzi141	KL25	O5	NF	iutA; mrkHI
	PRJNA804332	SAMN25722252	SRR17931028	draft	GCA_022308335.1	Kenya: Nairobi	Africa	2019-04-17	-	Klebsiella pneumoniae	ST17	2	1	1	1	4	4	4	CG20	NDM-5	CTX-M-15	NF	Col(pHAD28), IncFIB(pNDM-Mar), IncHI1B(pNDM-MAR), IncX3	NF	NF	NF	NF	NF	NF	wzi141	KL25	O5	NF	iutA; mrkHI
	PRJNA804332	SAMN25722262	SRR17931017	draft	GCA_022308415.1	Kenya: Nairobi	Africa	2019-04-11	-	Klebsiella pneumoniae	ST36	2	1	2	1	7	1	7		NDM-7	CTX-M-15	NF	Col(pHAD28), Col440II, IncFIB(K), IncFII(pKP91), IncX3	NF	NF	NF	NF	NF	NF	wzi173	KL102	O1/O2v2	NF	iutA; mrkABFHI
	PRJNA804332	SAMN25722266	SRR17931013	draft	GCA_022309615.1	Kenya: Nairobi	Africa	2019-02-28	-	Klebsiella pneumoniae	ST38	2	1	2	1	2	2	2		OXA-48-like	CTX-M-15	NF	Col(MG828), Col(pHAD28), Col156, Col440I, Col440II, ColKP3, IncFIB(K), IncFII(pKP91)	ybt 14; ICEKp5	NF	NF	NF	NF	NF	wzi50	KL52	OL101	OmpK35-21%;OmpK36GD	fyuA; irp1; irp2; iutA; mrkABCDFHIJ; ybtAEPQSTUX
	PRJNA804332	SAMN25722295	SRR17931093	draft	GCA_022307895.1	Kenya: Nairobi	Africa	2019-02-20	-	Klebsiella pneumoniae	ST42	2	6	1	3	8	1	15		NDM-1	CTX-M-15	NF	IncFIB(pNDM-Mar), IncFII(pKP91), IncHI1B(pNDM-MAR), IncM2	NF	NF	NF	NF	NF	NF	wzi104	KL51	O1/O2v2	OmpK35-28%	iutA; kfuABC; mrkABCDFHIJ
	PRJNA804332	SAMN25722296	SRR17931092	draft	GCA_022301555.1	Kenya: Nairobi	Africa	2019-02-25	-	Klebsiella pneumoniae	ST42	2	6	1	3	8	1	15		NDM-1	CTX-M-15	NF	IncFIB(pNDM-Mar), IncFII(pKP91), IncHI1B(pNDM-MAR), IncM2	NF	NF	NF	NF	NF	NF	wzi104	KL51	O1/O2v2	NF	iutA; kfuABC; mrkABCDFHIJ
	PRJNA804332	SAMN25722308	SRR17931078	draft	GCA_022308035.1	Kenya: Nairobi	Africa	2019-01-18	-	Klebsiella pneumoniae	ST54	2	1	1	13	16	15	4		NDM-1	CTX-M-15	NF	IncC, IncFIA(HI1), IncFIB(pNDM-Mar), IncFIB(pQil), IncFII(pKP91), IncHI1B(pNDM-MAR)	NF	NF	NF	NF	NF	NF	wzi14	KL14	O3b	NF	iutA; mrkABCDFHIJ
	PRJNA804332	SAMN25722309	SRR17931077	draft	GCA_022306655.1	Kenya: Nairobi	Africa	2019-02-15	-	Klebsiella pneumoniae	ST54	2	1	1	13	16	15	4		NDM-1	CTX-M-15	NF	IncC, IncFIA(HI1), IncFIB(pNDM-Mar), IncFIB(pQil), IncFII(pKP91), IncHI1B(pNDM-MAR)	NF	NF	NF	NF	NF	NF	wzi14	KL14	O3b	NF	iutA; mrkABCDFHIJ
	PRJNA804332	SAMN25722310	SRR17931076	draft	GCA_022303775.1	Kenya: Nairobi	Africa	2019-02-18	-	Klebsiella pneumoniae	ST54	2	1	1	13	16	15	4		NDM-1	CTX-M-15	NF	IncC, IncFIA(HI1), IncFIB(pNDM-Mar), IncFIB(pQil), IncFII(pKP91), IncHI1B(pNDM-MAR)	NF	NF	NF	NF	NF	NF	wzi14	KL14	O3b	NF	iutA; mrkABCDFHIJ
	PRJNA804332	SAMN25722311	SRR17931075	draft	GCA_022302695.1	Kenya: Nairobi	Africa	2019-02-25	-	Klebsiella pneumoniae	ST54	2	1	1	13	16	15	4		NDM-1	CTX-M-15	NF	IncC, IncFIA(HI1), IncFIB(pQil), IncFII(pKP91), IncHI1B(pNDM-MAR)	NF	NF	NF	NF	NF	NF	wzi14	KL14	O3b	OmpK35-34%	iutA; mrkABCDFHIJ
	PRJNA804332	SAMN25722312	SRR17931074	draft	GCA_022304795.1	Kenya: Nairobi	Africa	2019-04-09	-	Klebsiella pneumoniae	ST54	2	1	1	13	16	15	4		NDM-1	CTX-M-15	NF	IncC, IncFIA(HI1), IncFIB(pNDM-Mar), IncFIB(pQil), IncFII(pKP91), IncHI1B(pNDM-MAR)	NF	NF	NF	NF	NF	NF	wzi14	KL14	O3b	NF	iutA; mrkABCDFHIJ
	PRJNA804332	SAMN25722313	SRR17931049	draft	GCA_022302735.1	Kenya: Nairobi	Africa	2019-02-18	-	Klebsiella pneumoniae	ST54	2	1	1	13	16	15	4		NDM-1	CTX-M-15	NF	IncC, IncFIA(HI1), IncFIB(pNDM-Mar), IncFIB(pQil), IncFII(pKP91), IncHI1B(pNDM-MAR)	NF	NF	NF	NF	NF	NF	wzi14	KL14	O3b	NF	iutA; mrkABCDFHIJ
	PRJNA804332	SAMN25722328	SRR17931142	draft	GCA_022303555.1	Kenya: Nairobi	Africa	2019-03-01	-	Klebsiella pneumoniae	ST323	2	1	1	1	9	1	93	CG323	NDM-1	CTX-M-15	NF	IncFIB(K), IncFIB(pNDM-Mar), IncFII(pKP91), IncFII(pKPX1), IncHI1B(pNDM-MAR)	NF	NF	NF	NF	NF	NF	wzi262	KL21	O3b	NF	iutA; kvgAS; mrkABCDFHIJ
	PRJNA804332	SAMN25722329	SRR17931141	draft	GCA_022302535.1	Kenya: Nairobi	Africa	2019-03-04	-	Klebsiella pneumoniae	ST323	2	1	1	1	9	1	93	CG323	NDM-1	CTX-M-15	NF	IncFIB(K), IncFIB(pNDM-Mar), IncFII(pKP91), IncFII(pKPX1), IncHI1B(pNDM-MAR)	NF	NF	NF	NF	NF	NF	wzi262	KL21	O3b	NF	iutA; kvgAS; mrkABCDFHIJ
	PRJNA804332	SAMN25722330	SRR17931140	draft	GCA_022307535.1	Kenya: Nairobi	Africa	2019-03-11	-	Klebsiella pneumoniae	ST323	2	1	1	1	9	1	93	CG323	NDM-1	CTX-M-15	NF	IncFIB(K), IncFIB(pNDM-Mar), IncFII(pKP91), IncFII(pKPX1), IncHI1B(pNDM-MAR)	NF	NF	NF	NF	NF	NF	wzi262	KL21	O3b	NF	iutA; kvgAS; mrkABCDFHIJ
	PRJNA804332	SAMN25722348	SRR17931120	draft	GCA_022303595.1	Kenya: Nairobi	Africa	2019-02-20	-	Klebsiella pneumoniae	ST413	2	6	1	3	8	1	113		NDM-1; OXA-181	NF	NF	Col(pHAD28), IncC, IncFII(pKP91), IncR, IncX3	NF	NF	NF	NF	NF	NF	wzi12	KL112	O1/O2v2	OmpK35-7%	iutA; kfuABC; mrkABCDFHIJ
	PRJNA804332	SAMN25722376	SRR17931066	draft	GCA_022308075.1	Kenya: Nairobi	Africa	2019-01-14	-	Klebsiella pneumoniae	ST11V1	3	3	1	1	1	1	~4 (1 mismatch)		NDM-1	CTX-M-15	NF	ColpVC, ColRNAI, IncFIB(K), IncFIB(pNDM-Mar), IncFII(pKP91), IncFII(pKPX1), IncHI1B(pNDM-MAR)	ybt 15; ICEKp11	NF	NF	NF	NF	NF	wzi24	KL24	O1/O2v1	NF	fyuA; irp1; irp2; iutA; mrkABCDFIJ; ybtAEPQSTUX
	PRJNA804332	SAMN25722377	SRR17931065	draft	GCA_022306715.1	Kenya: Nairobi	Africa	2019-01-16	-	Klebsiella pneumoniae	ST11V1	3	3	1	1	1	1	~4 (1 mismatch)		NDM-1	CTX-M-15	NF	ColpVC, ColRNAI, IncFIB(K), IncFIB(pNDM-Mar), IncFII(pKP91), IncFII(pKPX1), IncHI1B(pNDM-MAR)	ybt 15; ICEKp11	NF	NF	NF	NF	NF	wzi24	KL24	O1/O2v1	NF	fyuA; irp1; irp2; iutA; mrkABCDFIJ; ybtAEPQSTUX
	PRJNA847410	SAMN28933989	SRR19593039	draft		China: Chengdu, Sichuan	Asia	2017-12-13	blood	Klebsiella pneumoniae	ST17	2	1	1	1	4	4	4	CG20	NDM-1	NF	NF	IncC, IncR	NF	NF	NF	NF	NF	NF	wzi360	KL122	O1/O2v2	NF	iutA; mrkABCDFHIJ
	PRJNA847410	SAMN28933990	SRR19593038	draft		China: Chengdu, Sichuan	Asia	2017-12-14	pleural effusion	Klebsiella pneumoniae	ST2407	2	1	99	1	9	5	5		NDM-5	CTX-M-14	NF	IncFIB(K)(pCAV1099-114), IncX3	ybt 15; ICEKp11	NF	NF	NF	NF	NF	wzi25	KL25	O5	NF	fyuA; irp1; irp2; iutA; mrkABCDFHIJ; ybtAEPQSTUX
	PRJNA847410	SAMN28933991	SRR19593027	draft		China: Chengdu, Sichuan	Asia	2018-02-25	blood	Klebsiella pneumoniae	ST17	2	1	1	1	4	4	4	CG20	NDM-1	NF	NF	IncC, IncR	NF	NF	NF	NF	NF	NF	wzi360	KL122	O1/O2v2	NF	iutA; mrkABCDFHIJ
	PRJNA847410	SAMN28933992	SRR19593016	draft		China: Chengdu, Sichuan	Asia	2018-06-18	sputum	Klebsiella pneumoniae	ST2407	2	1	99	1	9	5	5		NDM-5	CTX-M-14	NF	Col(pHAD28), IncFIB(K)(pCAV1099-114), IncHI1B(pNDM-MAR), IncX3	ybt 15; ICEKp11	NF	NF	NF	NF	NF	wzi25	KL25	O5	NF	fyuA; irp1; irp2; iutA; mrkABCDFHIJ; ybtAEPQSTUX
	PRJNA847410	SAMN28933995	SRR19592997	draft		China: Chengdu, Sichuan	Asia	2018-10-13	sputum	Klebsiella pneumoniae	ST789	25	10	1	1	20	1	22		NDM-5	CTX-M-15	NF	IncFIB(K)(pCAV1099-114), IncFII(pKP91), IncX3	NF	NF	NF	NF	NF	NF	wzi18	KL18	O1/O2v1	OmpK35-80%	iutA; mrkABCDFIJ
	PRJNA847410	SAMN28933996	SRR19592996	draft		China: Chengdu, Sichuan	Asia	2018-10-15	sputum	Klebsiella pneumoniae	ST789	25	10	1	1	20	1	22		NDM-5	CTX-M-15	NF	IncFIB(K)(pCAV1099-114), IncFII(pKP91), IncX3	NF	NF	NF	NF	NF	NF	wzi18	KL18	O1/O2v1	OmpK35-80%	iutA; mrkABCDFIJ
	PRJNA847410	SAMN28933997	SRR19592995	draft		China: Chengdu, Sichuan	Asia	2018-10-21	blood	Klebsiella pneumoniae	ST789	25	10	1	1	20	1	22		NDM-5	CTX-M-15	NF	IncFIB(K)(pCAV1099-114), IncFII(pKP91), IncX3	NF	NF	NF	NF	NF	NF	wzi18	KL18	O1/O2v1	OmpK35-80%	iutA; mrkABCDFIJ
	PRJNA847410	SAMN28933998	SRR19592994	draft		China: Chengdu, Sichuan	Asia	2018-10-23	blood	Klebsiella pneumoniae	ST789	25	10	1	1	20	1	22		NDM-5	CTX-M-15	NF	IncFIB(K)(pCAV1099-114), IncFII(pKP91), IncX3	NF	NF	NF	NF	NF	NF	wzi18	KL18	O1/O2v1	OmpK35-80%	iutA; mrkABCDFIJ
	PRJNA847410	SAMN28933999	SRR19593037	draft		China: Chengdu, Sichuan	Asia	2018-11-03	sputum	Klebsiella pneumoniae	ST789	25	10	1	1	20	1	22		NDM-5	CTX-M-15	NF	IncFIB(K)(pCAV1099-114), IncFII(pKP91), IncX3	NF	NF	NF	NF	NF	NF	wzi18	KL18	O1/O2v1	OmpK35-80%	iutA; mrkABCDFIJ
	PRJNA847410	SAMN28934002	SRR19593034	draft		China: Chengdu, Sichuan	Asia	2018-12-24	blood	Klebsiella pneumoniae	ST789	25	10	1	1	20	1	22		NDM-5	CTX-M-15	NF	IncFIB(K)(pCAV1099-114), IncFII(pKP91), IncX3	NF	NF	NF	NF	NF	NF	wzi18	KL18	O1/O2v1	OmpK35-80%	iutA; mrkABCDFIJ
	PRJNA847410	SAMN28934003	SRR19593033	draft		China: Chengdu, Sichuan	Asia	2018-12-28	tracheal intubation	Klebsiella pneumoniae	ST789	25	10	1	1	20	1	22		NDM-5	CTX-M-15	NF	IncFIB(K)(pCAV1099-114), IncFII(pKP91), IncX3	NF	NF	NF	NF	NF	NF	wzi18	KL18	O1/O2v1	OmpK35-80%	iutA; mrkABCDFIJ
	PRJNA847410	SAMN28934004	SRR19593032	draft		China: Chengdu, Sichuan	Asia	2019-01-06	abdominal drainage	Klebsiella pneumoniae	ST789	25	10	1	1	20	1	22		NDM-5	CTX-M-15	NF	IncFIB(K)(pCAV1099-114), IncFII(pKP91), IncX3	NF	NF	NF	NF	NF	NF	wzi18	KL18	O1/O2v1	OmpK35-80%	iutA; mrkABCDFIJ
	PRJNA847410	SAMN28934005	SRR19593031	draft		China: Chengdu, Sichuan	Asia	2019-03-09	tracheal intubation	Klebsiella pneumoniae	ST789	25	10	1	1	20	1	22		NDM-5	CTX-M-15	NF	IncFIB(K)(pCAV1099-114), IncFII(pKP91), IncX3	NF	NF	NF	NF	NF	NF	wzi18	KL18	O1/O2v1	OmpK35-80%	iutA; mrkABCDFIJ
	PRJNA847410	SAMN28934006	SRR19593030	draft		China: Chengdu, Sichuan	Asia	2019-11-26	sputum	Klebsiella pneumoniae	ST278	4	1	1	1	12	1	4		NDM-1	NF	NF	IncFIB(K), IncFII(pKP91), IncX3	NF	NF	NF	NF	NF	NF	wzi123	KL136	O1/O2v2	NF	iutA; mrkACDFHIJ
	PRJNA847410	SAMN28934007	SRR19593029	draft		China: Chengdu, Sichuan	Asia	2019-12-11	sputum	Klebsiella pneumoniae	ST2407	2	1	99	1	9	5	5		NDM-5	CTX-M-14	NF	ColRNAI, IncFIB(K)(pCAV1099-114), IncX3	ybt 15; ICEKp11	NF	NF	NF	NF	NF	wzi25	KL25	O5	NF	fyuA; irp1; irp2; iutA; mrkABCDFHIJ; ybtAEPQSTUX
	PRJNA847410	SAMN28934008	SRR19593028	draft		China: Chengdu, Sichuan	Asia	2019-12-15	sputum	Klebsiella pneumoniae	ST789	25	10	1	1	20	1	22		NDM-5	CTX-M-15	NF	IncFIB(pNDM-Mar), IncFII(pKP91), IncX3	NF	NF	NF	NF	NF	NF	wzi18	KL18	O1/O2v1	OmpK35-80%	iutA; mrkABCDFIJ
	PRJNA847410	SAMN28934009	SRR19593026	draft		China: Chengdu, Sichuan	Asia	2020-02-16	blood	Klebsiella pneumoniae	ST2407	2	1	99	1	9	5	5		NDM-5	CTX-M-14	NF	ColRNAI, IncFIB(K)(pCAV1099-114), IncX3	ybt 15; ICEKp11	NF	NF	NF	NF	NF	wzi25	KL25	O5	NF	fyuA; irp1; irp2; iutA; mrkABCDFHIJ; ybtAEPQSTUX
	PRJNA847410	SAMN28934010	SRR19593025	draft		China: Chengdu, Sichuan	Asia	2020-02-19	blood	Klebsiella pneumoniae	ST2407	2	1	99	1	9	5	5		NDM-5	CTX-M-14	NF	ColRNAI, IncFIB(K)(pCAV1099-114), IncX3	ybt 15; ICEKp11	NF	NF	NF	NF	NF	wzi25	KL25	O5	NF	fyuA; irp1; irp2; iutA; mrkABCDFHIJ; ybtAEPQSTUX
	PRJNA847410	SAMN28934011	SRR19593024	draft		China: Chengdu, Sichuan	Asia	2020-05-11	urine	Klebsiella pneumoniae	ST789	25	10	1	1	20	1	22		NDM-5	CTX-M-15	NF	IncFIB(K)(pCAV1099-114), IncFII(pKP91), IncX3	NF	NF	NF	NF	NF	NF	wzi18	KL18	O1/O2v1	OmpK35-80%	iutA; mrkABCDFIJ
	PRJNA847410	SAMN28934012	SRR19593023	draft		China: Chengdu, Sichuan	Asia	2020-05-14	abdominal drainage	Klebsiella pneumoniae	ST789	25	10	1	1	20	1	22		NDM-5	CTX-M-15	NF	IncFIB(K)(pCAV1099-114), IncFII(pKP91), IncX3	NF	NF	NF	NF	NF	NF	wzi18	KL18	O1/O2v1	OmpK35-80%	iutA; mrkABCDFIJ
	PRJNA847410	SAMN28934013	SRR19593022	draft		China: Chengdu, Sichuan	Asia	2020-05-27	tracheal intubation	Klebsiella pneumoniae	ST789	25	10	1	1	20	1	22		NDM-5	CTX-M-15	NF	IncFIB(K)(pCAV1099-114), IncFII(pKP91), IncX3	NF	NF	NF	NF	NF	NF	wzi18	KL18	O1/O2v1	OmpK35-80%	iutA; mrkABCDFIJ
	PRJNA847410	SAMN28934014	SRR19593021	draft		China: Chengdu, Sichuan	Asia	2020-06-11	tracheal intubation	Klebsiella pneumoniae	ST789	25	10	1	1	20	1	22		NDM-5	CTX-M-15	NF	IncFIB(K)(pCAV1099-114), IncFII(pKP91), IncX3	NF	NF	NF	NF	NF	NF	wzi18	KL18	O1/O2v1	OmpK35-80%	iutA; mrkABCDFIJ
	PRJNA847410	SAMN28934015	SRR19593020	draft		China: Chengdu, Sichuan	Asia	2020-07-30	sputum	Klebsiella pneumoniae	ST29	2	3	2	2	6	4	4	CG29	IMP-4	CTX-M-15	NF	IncFIB(K), IncFII(pKP91)	NF	NF	NF	NF	NF	NF	wzi85	KL30	O1/O2v2	NF	iutA; mrkABCDFHIJ
	PRJNA847410	SAMN28934016	SRR19593019	draft		China: Chengdu, Sichuan	Asia	2020-07-31	BALF	Klebsiella pneumoniae	ST789	25	10	1	1	20	1	22		NDM-5	CTX-M-15	NF	IncFIB(K)(pCAV1099-114), IncFII(pKP91), IncX3	NF	NF	NF	NF	NF	NF	wzi18	KL18	O1/O2v1	OmpK35-80%	iutA; mrkABCDFIJ
	PRJNA847410	SAMN28934017	SRR19593018	draft		China: Chengdu, Sichuan	Asia	2020-08-05	secretion	Klebsiella pneumoniae	ST35	2	1	2	1	10	1	19	CG35	NDM-5	NF	NF	Col(pHAD28), IncX3	NF	NF	NF	NF	NF	NF	wzi37	KL22	O1/O2v1	NF	iutA; kfuABC; mceABCDEGHIJ; mrkABCDFHIJ
	PRJNA847410	SAMN28934018	SRR19593017	draft		China: Chengdu, Sichuan	Asia	2020-08-24	tracheal intubation	Klebsiella pneumoniae	ST789	25	10	1	1	20	1	22		NDM-5	CTX-M-15	NF	IncFIB(K)(pCAV1099-114), IncFII(pKP91), IncX3	NF	NF	NF	NF	NF	NF	wzi18	KL18	O1/O2v1	OmpK35-80%	iutA; mrkABCDFIJ
	PRJNA847410	SAMN28934019	SRR19593015	draft		China: Chengdu, Sichuan	Asia	2020-09-09	secretion	Klebsiella pneumoniae	ST789	25	10	1	1	20	1	22		NDM-5	CTX-M-15	NF	IncFII(pKP91), IncX3	NF	NF	NF	NF	NF	NF	wzi18	KL18	O1/O2v1	OmpK35-80%	iutA; mrkABCDFIJ
	PRJNA847410	SAMN28934020	SRR19593014	draft		China: Chengdu, Sichuan	Asia	2021-01-15	sputum	Klebsiella pneumoniae	ST789	25	10	1	1	20	1	22		NDM-5	CTX-M-15	NF	IncFIB(K)(pCAV1099-114), IncFII(pKP91), IncX3	NF	NF	NF	NF	NF	NF	wzi18	KL18	O1/O2v1	OmpK35-80%	iutA; mrkABCDFIJ
	PRJNA847410	SAMN28934021	SRR19593013	draft		China: Chengdu, Sichuan	Asia	2021-01-17	blood	Klebsiella pneumoniae	ST789	25	10	1	1	20	1	22		NDM-5	CTX-M-15	NF	IncFIB(K)(pCAV1099-114), IncFII(pKP91), IncX3	NF	NF	NF	NF	NF	NF	wzi18	KL18	O1/O2v1	OmpK35-80%	iutA; mrkABCDFIJ
	PRJNA847410	SAMN28934022	SRR19593012	draft		China: Chengdu, Sichuan	Asia	2021-01-19	sputum	Klebsiella pneumoniae	ST789	25	10	1	1	20	1	22		NDM-5	CTX-M-15	NF	IncFII(pKP91), IncX3	NF	NF	NF	NF	NF	NF	wzi18	KL18	O1/O2v1	OmpK35-80%	iutA; mrkABCDFHIJ
	PRJNA847410	SAMN28934023	SRR19593011	draft		China: Chengdu, Sichuan	Asia	2021-01-23	sputum	Klebsiella pneumoniae	ST789	25	10	1	1	20	1	22		NDM-5	CTX-M-15	NF	IncFIB(K)(pCAV1099-114), IncFII(pKP91), IncX3	NF	NF	NF	NF	NF	NF	wzi18	KL18	O1/O2v1	OmpK35-80%	iutA; mrkABCDFIJ
	PRJNA847410	SAMN28934024	SRR19593010	draft		China: Chengdu, Sichuan	Asia	2021-02-20	tracheal intubation	Klebsiella pneumoniae	ST789	25	10	1	1	20	1	22		NDM-5	CTX-M-15	NF	IncFIB(K)(pCAV1099-114), IncFII(pKP91), IncX3	NF	NF	NF	NF	NF	NF	wzi18	KL18	O1/O2v1	OmpK35-80%	iutA; mrkABCDFIJ
	PRJNA847410	SAMN28934025	SRR19593009	draft		China: Chengdu, Sichuan	Asia	2021-03-03	blood	Klebsiella quasipneumoniae	ST1224	18	67	26	63	142	38	169	CG1224	NDM-1	NF	NF	Col(pHAD28), IncC, IncFIA(HI1), IncFIB(K)(pCAV1099-114), IncFII(pKP91), IncHI1B(pNDM-MAR)	NF	NF	NF	NF	NF	NF	wzi60	unknown (KL60)	O5	NF	iutA; kfuABC; mrkABCDFHIJ
	PRJNA847410	SAMN28934026	SRR19593008	draft		China: Chengdu, Sichuan	Asia	2021-04-10	sputum	Klebsiella pneumoniae	ST789	25	10	1	1	20	1	22		NDM-5	CTX-M-15	NF	IncFIB(K)(pCAV1099-114), IncFII(pKP91), IncX3	NF	NF	NF	NF	NF	NF	wzi18	KL18	O1/O2v1	OmpK35-80%	iutA; mrkABCDFIJ
	PRJNA847410	SAMN28934028	SRR19593006	draft		China: Chengdu, Sichuan	Asia	2021-06-04	blood	Klebsiella pneumoniae	ST789	25	10	1	1	20	1	22		NDM-5	CTX-M-15	NF	IncFII(pKP91), IncX3	NF	NF	NF	NF	NF	NF	wzi18	KL18	O1/O2v1	OmpK35-80%;OmpK36TD	iutA; mrkABCDFIJ
	PRJNA847410	SAMN28934030	SRR19593003	draft		China: Chengdu, Sichuan	Asia	2021-06-30	sputum	Klebsiella pneumoniae	ST789	25	10	1	1	20	1	22		NDM-5	CTX-M-15	NF	IncFII(pKP91), IncX3	NF	NF	NF	NF	NF	NF	wzi18	KL18	O1/O2v1	OmpK35-80%	iutA; mrkABCDFHIJ
	PRJNA847410	SAMN28934031	SRR19593002	draft		China: Chengdu, Sichuan	Asia	2021-07-03	sputum	Klebsiella pneumoniae	ST789	25	10	1	1	20	1	22		NDM-5	CTX-M-15	NF	IncFIB(K)(pCAV1099-114), IncFII(pKP91), IncX3	NF	NF	NF	NF	NF	NF	wzi18	KL18	O1/O2v1	OmpK35-80%	iutA; mrkABCDFIJ
	PRJNA847410	SAMN28934032	SRR19593001	draft		China: Chengdu, Sichuan	Asia	2021-07-19	blood	Klebsiella pneumoniae	ST789	25	10	1	1	20	1	22		NDM-5	CTX-M-15	NF	IncFIB(K)(pCAV1099-114), IncFII(pKP91), IncX3	NF	NF	NF	NF	NF	NF	wzi18	KL18	O1/O2v1	OmpK35-80%	iutA; mrkABCDFIJ
	PRJNA847410	SAMN28934033	SRR19593000	draft		China: Chengdu, Sichuan	Asia	2021-07-23	tracheal intubation	Klebsiella pneumoniae	ST789	25	10	1	1	20	1	22		NDM-5	CTX-M-15	NF	IncFIB(pNDM-Mar), IncFII(pKP91), IncX3	NF	NF	NF	NF	NF	NF	wzi18	KL18	O1/O2v1	OmpK35-80%	iutA; mrkABCDFIJ
	PRJNA847410	SAMN28934034	SRR19592999	draft		China: Chengdu, Sichuan	Asia	2021-08-06	tracheal intubation	Klebsiella pneumoniae	ST789	25	10	1	1	20	1	22		NDM-5	CTX-M-15	NF	IncFIB(K)(pCAV1099-114), IncFII(pKP91), IncX3	NF	NF	NF	NF	NF	NF	wzi18	KL18	O1/O2v1	OmpK35-80%	iutA; mrkABCDFIJ
Note: Genomes linked to a publication are highlighted in bold.
