# Supplementary material for: Prevalence and clonal diversity of carbapenem-resistant Klebsiella pneumoniae causing neonatal infections: A systematic review of 128 articles across 30 countries
Source: PLoS Med. 2023 Jun 20;20(6):e1004233. doi: 10.1371/journal.pmed.1004233 (PMC10281588; doi:10.1371/journal.pmed.1004233)
Supplement: S7 Dataset — (XLSX) [file pmed.1004233.s019.xlsx]

## Sheet: Sheet1
Publication	BioProject	BioSample	SRA	Assembly_accession	Country	Continent	Collection_date	Isolation_source	Species	ST	gapA	infB	mdh	pgi	phoE	rpoB	tonB	Clonal_group	Carbapenem	ESBL	Colistin	Yersiniabactin	Colibactin	Aerobactin	Salmochelin	RmpADC	rmpA2	wzi	K_locus	O_locus	Omp_mutations
Characterization of antimicrobial-resistant Gram-negative bacteria that cause neonatal sepsis in seven low- and middle-income countries	PRJEB33565	SAMEA7472137	ERR4920380		Bangladesh	Asia	2015-17	-	Klebsiella pneumoniae	ST17	2	1	1	1	4	4	4	CG20	NDM-1	CTX-M-15	NF	ybt 14; ICEKp5	NF	NF	NF	NF	NF	wzi141	unknown (KL25)	O5	OmpK35-8%
Clonal spread of carbapenem-resistant Klebsiella pneumoniae among patients at admission and discharge at a Vietnamese neonatal intensive care unit	PRJNA641536	SAMN15355648	SRR12149866	GCA_021907235.1	Viet Nam: Hanoi	Asia	2017-03	feces	Klebsiella pneumoniae	ST17	2	1	1	1	4	4	4	CG20	NDM-1	CTX-M-15	MCR-8.2	NF	NF	NF	NF	NF	NF	wzi173	KL155	OL101	NF
Clonal spread of carbapenem-resistant Klebsiella pneumoniae among patients at admission and discharge at a Vietnamese neonatal intensive care unit	PRJNA641536	SAMN15355686	SRR13246653	GCA_021905935.1	Viet Nam: Hanoi	Asia	2018-01	blood	Klebsiella pneumoniae	ST17	2	1	1	1	4	4	4	CG20	NDM-1	NF	NF	ybt 15; ICEKp11	NF	NF	NF	NF	NF	wzi141	KL25	O5	NF
Complexity of Genomic Epidemiology of Carbapenem-Resistant Klebsiella pneumoniae Isolates in Colombia Urges the Reinforcement of Whole Genome Sequencing-Based Surveillance Programs	PRJEB29742	SAMEA6375420	ERR4795702		Colombia	South America	2014	urine	Klebsiella pneumoniae	ST17	2	1	1	1	4	4	4	CG20	KPC-2	CTX-M-15	NF	NF	NF	NF	NF	NF	NF	wzi141	KL25	O5	OmpK36-11%
Oxacillinase-181 Carbapenemase-Producing Klebsiella pneumoniae in Neonatal Intensive Care Unit, Ghana, 2017–2019	PRJEB37523	SAMEA6654221	ERR4008021	GCA_022176605.1	Ghana	Africa	2017-10-05	blood	Klebsiella pneumoniae	ST17	2	1	1	1	4	4	4	CG20	OXA-181	CTX-M-15	NF	ybt 15; ICEKp11	NF	NF	NF	NF	NF	wzi141	KL25	O5	NF
Oxacillinase-181 Carbapenemase-Producing Klebsiella pneumoniae in Neonatal Intensive Care Unit, Ghana, 2017–2019	PRJEB37523	SAMEA6654222	ERR4008022	GCA_022176065.1	Ghana	Africa	2018-01-05	blood	Klebsiella pneumoniae	ST17	2	1	1	1	4	4	4	CG20	OXA-181	CTX-M-15	NF	ybt 15; ICEKp11	NF	NF	NF	NF	NF	wzi141	KL25	O5	NF
Oxacillinase-181 Carbapenemase-Producing Klebsiella pneumoniae in Neonatal Intensive Care Unit, Ghana, 2017–2019	PRJEB37523	SAMEA6654223	ERR4008023	GCA_022176045.1	Ghana	Africa	2018-01-05	blood	Klebsiella pneumoniae	ST17	2	1	1	1	4	4	4	CG20	OXA-181	CTX-M-15	NF	ybt 15; ICEKp11	NF	NF	NF	NF	NF	wzi141	KL25	O5	NF
Oxacillinase-181 Carbapenemase-Producing Klebsiella pneumoniae in Neonatal Intensive Care Unit, Ghana, 2017–2019	PRJEB37523	SAMEA6654224	ERR4008024	GCA_022176525.1	Ghana	Africa	2019-03-19	blood	Klebsiella pneumoniae	ST17	2	1	1	1	4	4	4	CG20	OXA-181	CTX-M-15	NF	ybt 15; ICEKp11	NF	NF	NF	NF	NF	wzi141	KL25	O5	NF
Oxacillinase-181 Carbapenemase-Producing Klebsiella pneumoniae in Neonatal Intensive Care Unit, Ghana, 2017–2019	PRJEB37523	SAMEA6654225	ERR4008025	GCA_022176545.1	Ghana	Africa	2018-11-24	blood	Klebsiella pneumoniae	ST17	2	1	1	1	4	4	4	CG20	OXA-181	CTX-M-15	NF	ybt 15; ICEKp11	NF	NF	NF	NF	NF	wzi141	unknown (KL25)	O5	NF
Oxacillinase-181 Carbapenemase-Producing Klebsiella pneumoniae in Neonatal Intensive Care Unit, Ghana, 2017–2019	PRJEB37523	SAMEA6654226	ERR4008026	GCA_022176485.1	Ghana	Africa	2018-12-29	blood	Klebsiella pneumoniae	ST17	2	1	1	1	4	4	4	CG20	OXA-181	CTX-M-15	NF	ybt 15; ICEKp11	NF	NF	NF	NF	NF	wzi141	unknown (KL25)	O5	NF
Oxacillinase-181 Carbapenemase-Producing Klebsiella pneumoniae in Neonatal Intensive Care Unit, Ghana, 2017–2019	PRJEB37523	SAMEA6654227	ERR4008027	GCA_022176505.1	Ghana	Africa	2019-01-20	blood	Klebsiella pneumoniae	ST17	2	1	1	1	4	4	4	CG20	OXA-181	CTX-M-15	NF	ybt 15; ICEKp11	NF	NF	NF	NF	NF	wzi141	unknown (KL25)	O5	NF
Oxacillinase-181 Carbapenemase-Producing Klebsiella pneumoniae in Neonatal Intensive Care Unit, Ghana, 2017–2019	PRJEB37523	SAMEA6654228	ERR4008028	GCA_022176465.1	Ghana	Africa	2019-02-06	blood	Klebsiella pneumoniae	ST17	2	1	1	1	4	4	4	CG20	OXA-181	CTX-M-15	NF	ybt 15; ICEKp11	NF	NF	NF	NF	NF	wzi141	unknown (KL25)	O5	NF
Oxacillinase-181 Carbapenemase-Producing Klebsiella pneumoniae in Neonatal Intensive Care Unit, Ghana, 2017–2019	PRJEB37523	SAMEA6654229	ERR4008029	GCA_022176085.1	Ghana	Africa	2017-09-21	carriage	Klebsiella pneumoniae	ST17	2	1	1	1	4	4	4	CG20	OXA-181	CTX-M-15	NF	ybt 15; ICEKp11	NF	NF	NF	NF	NF	wzi141	KL25	O5	NF
Oxacillinase-181 Carbapenemase-Producing Klebsiella pneumoniae in Neonatal Intensive Care Unit, Ghana, 2017–2019	PRJEB37523	SAMEA6654230	ERR4008030	GCA_022176025.1	Ghana	Africa	2017-09-21	carriage	Klebsiella pneumoniae	ST17	2	1	1	1	4	4	4	CG20	OXA-181	CTX-M-15	NF	ybt 15; ICEKp11	NF	NF	NF	NF	NF	wzi141	KL25	O5	NF
Oxacillinase-181 Carbapenemase-Producing Klebsiella pneumoniae in Neonatal Intensive Care Unit, Ghana, 2017–2019	PRJEB37523	SAMEA6654231	ERR4008031	GCA_022176005.1	Ghana	Africa	2017-09-21	carriage	Klebsiella pneumoniae	ST17	2	1	1	1	4	4	4	CG20	OXA-181	CTX-M-15	NF	ybt 15; ICEKp11	NF	NF	NF	NF	NF	wzi141	unknown (KL25)	O5	NF
Oxacillinase-181 Carbapenemase-Producing Klebsiella pneumoniae in Neonatal Intensive Care Unit, Ghana, 2017–2019	PRJEB37523	SAMEA6654232	ERR4008032	GCA_022175985.1	Ghana	Africa	2017-09-21	carriage	Klebsiella pneumoniae	ST17	2	1	1	1	4	4	4	CG20	OXA-181	CTX-M-15	NF	ybt 15; ICEKp11	NF	NF	NF	NF	NF	wzi141	KL25	O5	NF
Oxacillinase-181 Carbapenemase-Producing Klebsiella pneumoniae in Neonatal Intensive Care Unit, Ghana, 2017–2019	PRJEB37523	SAMEA6654233	ERR4008033	GCA_022176425.1	Ghana	Africa	2017-09-21	carriage	Klebsiella pneumoniae	ST17	2	1	1	1	4	4	4	CG20	OXA-181	CTX-M-15	NF	ybt 15; ICEKp11	NF	NF	NF	NF	NF	wzi141	unknown (KL25)	O5	NF
Oxacillinase-181 Carbapenemase-Producing Klebsiella pneumoniae in Neonatal Intensive Care Unit, Ghana, 2017–2019	PRJEB37523	SAMEA6654234	ERR4008034	GCA_022175965.1	Ghana	Africa	2017-09-21	carriage	Klebsiella pneumoniae	ST17	2	1	1	1	4	4	4	CG20	OXA-181	CTX-M-15	NF	ybt 15; ICEKp11	NF	NF	NF	NF	NF	wzi141	KL25	O5	OmpK36-33%
Oxacillinase-181 Carbapenemase-Producing Klebsiella pneumoniae in Neonatal Intensive Care Unit, Ghana, 2017–2019	PRJEB37523	SAMEA6654235	ERR4008035	GCA_022176445.1	Ghana	Africa	2017-09-21	carriage	Klebsiella pneumoniae	ST17	2	1	1	1	4	4	4	CG20	OXA-181	CTX-M-15	NF	ybt 15; ICEKp11	NF	NF	NF	NF	NF	wzi141	KL25	O5	NF
Oxacillinase-181 Carbapenemase-Producing Klebsiella pneumoniae in Neonatal Intensive Care Unit, Ghana, 2017–2019	PRJEB37523	SAMEA6654236	ERR4008036	GCA_022175945.1	Ghana	Africa	2017-09-21	carriage	Klebsiella pneumoniae	ST17	2	1	1	1	4	4	4	CG20	OXA-181	CTX-M-15	NF	ybt 15; ICEKp11	NF	NF	NF	NF	NF	wzi141	unknown (KL25)	O5	NF
Oxacillinase-181 Carbapenemase-Producing Klebsiella pneumoniae in Neonatal Intensive Care Unit, Ghana, 2017–2019	PRJEB37523	SAMEA6654237	ERR4008037	GCA_022175925.1	Ghana	Africa	2017-09-21	carriage	Klebsiella pneumoniae	ST17	2	1	1	1	4	4	4	CG20	OXA-181	CTX-M-15	NF	ybt 15; ICEKp11	NF	NF	NF	NF	NF	wzi141	unknown (KL25)	O5	NF
Oxacillinase-181 Carbapenemase-Producing Klebsiella pneumoniae in Neonatal Intensive Care Unit, Ghana, 2017–2019	PRJEB37523	SAMEA6654238	ERR4008038	GCA_022175885.1	Ghana	Africa	2017-09-21	carriage	Klebsiella pneumoniae	ST17	2	1	1	1	4	4	4	CG20	OXA-181	CTX-M-15	NF	ybt 15; ICEKp11	NF	NF	NF	NF	NF	wzi141	unknown (KL25)	O5	NF
Oxacillinase-181 Carbapenemase-Producing Klebsiella pneumoniae in Neonatal Intensive Care Unit, Ghana, 2017–2019	PRJEB37523	SAMEA6654239	ERR4008039	GCA_022175905.1	Ghana	Africa	2017-09-21	carriage	Klebsiella pneumoniae	ST17	2	1	1	1	4	4	4	CG20	OXA-181	CTX-M-15	NF	ybt 15; ICEKp11	NF	NF	NF	NF	NF	wzi141	unknown (KL25)	O5	NF
Oxacillinase-181 Carbapenemase-Producing Klebsiella pneumoniae in Neonatal Intensive Care Unit, Ghana, 2017–2019	PRJEB37523	SAMEA6654240	ERR4008040	GCA_022175865.1	Ghana	Africa	2017-09-21	carriage	Klebsiella pneumoniae	ST17	2	1	1	1	4	4	4	CG20	OXA-181	CTX-M-15	NF	ybt 15; ICEKp11	NF	NF	NF	NF	NF	wzi141	KL25	O5	NF
Oxacillinase-181 Carbapenemase-Producing Klebsiella pneumoniae in Neonatal Intensive Care Unit, Ghana, 2017–2019	PRJEB37523	SAMEA6654241	ERR4008041	GCA_022175845.1	Ghana	Africa	2017-09-21	carriage	Klebsiella pneumoniae	ST17	2	1	1	1	4	4	4	CG20	OXA-181	CTX-M-15	NF	ybt 15; ICEKp11	NF	NF	NF	NF	NF	wzi141	KL25	O5	NF
Oxacillinase-181 Carbapenemase-Producing Klebsiella pneumoniae in Neonatal Intensive Care Unit, Ghana, 2017–2019	PRJEB37523	SAMEA6654242	ERR4008042	GCA_022175825.1	Ghana	Africa	2017-09-21	carriage	Klebsiella pneumoniae	ST17	2	1	1	1	4	4	4	CG20	OXA-181	CTX-M-15	NF	ybt 15; ICEKp11	NF	NF	NF	NF	NF	wzi141	unknown (KL25)	O5	NF
Oxacillinase-181 Carbapenemase-Producing Klebsiella pneumoniae in Neonatal Intensive Care Unit, Ghana, 2017–2019	PRJEB37523	SAMEA6654243	ERR4008043	GCA_022175805.1	Ghana	Africa	2018-01-19	carriage	Klebsiella pneumoniae	ST17	2	1	1	1	4	4	4	CG20	OXA-181	CTX-M-15	NF	ybt 15; ICEKp11	NF	NF	NF	NF	NF	wzi141	KL25	O5	NF
Oxacillinase-181 Carbapenemase-Producing Klebsiella pneumoniae in Neonatal Intensive Care Unit, Ghana, 2017–2019	PRJEB37523	SAMEA6654244	ERR4008044	GCA_022175785.1	Ghana	Africa	2018-01-19	carriage	Klebsiella pneumoniae	ST17	2	1	1	1	4	4	4	CG20	OXA-181	CTX-M-15	NF	ybt 15; ICEKp11	NF	NF	NF	NF	NF	wzi141	unknown (KL25)	O5	NF
Oxacillinase-181 Carbapenemase-Producing Klebsiella pneumoniae in Neonatal Intensive Care Unit, Ghana, 2017–2019	PRJEB37523	SAMEA6654245	ERR4008045	GCA_022175745.1	Ghana	Africa	2018-01-19	carriage	Klebsiella pneumoniae	ST17	2	1	1	1	4	4	4	CG20	OXA-181	CTX-M-15	NF	ybt 15; ICEKp11	NF	NF	NF	NF	NF	wzi141	KL25	O5	NF
	PRJEB39293	SAMEA8514909	ERR5685082		Bangladesh	Asia	2015-17	rectal swab	Klebsiella pneumoniae	ST17	2	1	1	1	4	4	4	CG20	NDM-1	CTX-M-15	NF	ybt 14; ICEKp5	NF	NF	NF	NF	NF	wzi141	unknown (KL25)	O5	OmpK35-8%
	PRJEB39293	SAMEA8514922	ERR5685095		Bangladesh	Asia	2015-17	rectal swab	Klebsiella pneumoniae	ST17	2	1	1	1	4	4	4	CG20	NDM-1	CTX-M-15	NF	ybt 14; ICEKp5	NF	NF	NF	NF	NF	wzi141	unknown (KL107)	O5	OmpK35-0%
	PRJEB39293	SAMEA8514925	ERR5685098		Bangladesh	Asia	2015-17	rectal swab	Klebsiella pneumoniae	ST17	2	1	1	1	4	4	4	CG20	NDM-1	CTX-M-15	NF	NF	NF	NF	NF	NF	NF	wzi141	KL25	O5	OmpK35-8%
	PRJEB39293	SAMEA8514972	ERR5685145		Bangladesh	Asia	2015-17	rectal swab	Klebsiella pneumoniae	ST17	2	1	1	1	4	4	4	CG20	NDM-1	CTX-M-15	NF	ybt 14; ICEKp5	NF	NF	NF	NF	NF	wzi141	unknown (KL25)	O5	OmpK35-8%
	PRJEB39293	SAMEA8514978	ERR5685151		Bangladesh	Asia	2015-17	rectal swab	Klebsiella pneumoniae	ST17	2	1	1	1	4	4	4	CG20	NDM-1	CTX-M-15	NF	ybt 14; ICEKp5	NF	NF	NF	NF	NF	wzi141	KL25	O5	OmpK35-8%
	PRJEB39293	SAMEA8514979	ERR5685152		Bangladesh	Asia	2015-17	rectal swab	Klebsiella pneumoniae	ST17	2	1	1	1	4	4	4	CG20	NDM-1	CTX-M-15	NF	ybt 14; ICEKp5	NF	NF	NF	NF	NF	wzi141	KL25	O5	OmpK35-8%
	PRJEB44870	SAMEA8719955	ERR5903322	GCA_021878755.1	Greece	Europe	2013-09-25	-	Klebsiella pneumoniae	ST17	2	1	1	1	4	4	4	CG20	VIM-12	NF	NF	NF	NF	NF	NF	NF	NF	wzi186	KL2	O1/O2v2	NF
	PRJNA804332	SAMN25722243	SRR17931064	GCA_022308115.1	Kenya: Nairobi	Africa	2019-02-25	-	Klebsiella pneumoniae	ST17	2	1	1	1	4	4	4	CG20	NDM-5	CTX-M-15	NF	NF	NF	NF	NF	NF	NF	wzi141	KL25	O5	NF
	PRJNA804332	SAMN25722244	SRR17931053	GCA_022308195.1	Kenya: Nairobi	Africa	2019-03-25	-	Klebsiella pneumoniae	ST17	2	1	1	1	4	4	4	CG20	NDM-5	CTX-M-15	NF	NF	NF	NF	NF	NF	NF	wzi141	KL25	O5	NF
	PRJNA804332	SAMN25722245	SRR17931052	GCA_022303755.1	Kenya: Nairobi	Africa	2019-03-25	-	Klebsiella pneumoniae	ST17	2	1	1	1	4	4	4	CG20	NDM-5	CTX-M-15	NF	NF	NF	NF	NF	NF	NF	wzi141	KL25	O5	NF
	PRJNA804332	SAMN25722246	SRR17931051	GCA_022308215.1	Kenya: Nairobi	Africa	2019-04-02	-	Klebsiella pneumoniae	ST17	2	1	1	1	4	4	4	CG20	NDM-5	CTX-M-15	NF	NF	NF	NF	NF	NF	NF	wzi141	KL25	O5	NF
	PRJNA804332	SAMN25722247	SRR17931050	GCA_022302715.1	Kenya: Nairobi	Africa	2019-04-05	-	Klebsiella pneumoniae	ST17	2	1	1	1	4	4	4	CG20	NDM-5	NF	NF	NF	NF	NF	NF	NF	NF	wzi141	KL25	O5	NF
	PRJNA804332	SAMN25722248	SRR17931032	GCA_022308295.1	Kenya: Nairobi	Africa	2019-04-05	-	Klebsiella pneumoniae	ST17	2	1	1	1	4	4	4	CG20	NDM-5	CTX-M-15	NF	NF	NF	NF	NF	NF	NF	wzi141	KL25	O5	NF
	PRJNA804332	SAMN25722249	SRR17931031	GCA_022304775.1	Kenya: Nairobi	Africa	2019-04-10	-	Klebsiella pneumoniae	ST17	2	1	1	1	4	4	4	CG20	NDM-5	CTX-M-15	NF	NF	NF	NF	NF	NF	NF	wzi141	KL25	O5	NF
	PRJNA804332	SAMN25722250	SRR17931030	GCA_022305735.1	Kenya: Nairobi	Africa	2019-04-15	-	Klebsiella pneumoniae	ST17	2	1	1	1	4	4	4	CG20	NDM-5	CTX-M-15	NF	NF	NF	NF	NF	NF	NF	wzi141	KL25	O5	NF
	PRJNA804332	SAMN25722251	SRR17931029	GCA_022304755.1	Kenya: Nairobi	Africa	2019-04-16	-	Klebsiella pneumoniae	ST17	2	1	1	1	4	4	4	CG20	NDM-5	CTX-M-15	NF	NF	NF	NF	NF	NF	NF	wzi141	KL25	O5	NF
	PRJNA804332	SAMN25722252	SRR17931028	GCA_022308335.1	Kenya: Nairobi	Africa	2019-04-17	-	Klebsiella pneumoniae	ST17	2	1	1	1	4	4	4	CG20	NDM-5	CTX-M-15	NF	NF	NF	NF	NF	NF	NF	wzi141	KL25	O5	NF
	PRJNA847410	SAMN28933989	SRR19593039		China: Chengdu, Sichuan	Asia	2017-12-13	blood	Klebsiella pneumoniae	ST17	2	1	1	1	4	4	4	CG20	NDM-1	NF	NF	NF	NF	NF	NF	NF	NF	wzi360	KL122	O1/O2v2	NF
	PRJNA847410	SAMN28933991	SRR19593027		China: Chengdu, Sichuan	Asia	2018-02-25	blood	Klebsiella pneumoniae	ST17	2	1	1	1	4	4	4	CG20	NDM-1	NF	NF	NF	NF	NF	NF	NF	NF	wzi360	KL122	O1/O2v2	NF
Note: Genomes linked to a publication are highlighted in bold.
